# Supplementary material for: Metagenome Plasticity of the Bovine Abomasal Microbiota in Immune Animals in Response to Ostertagia Ostertagi Infection
Source: PLoS One. 2011 Sep 9;6(9):e24417. doi: 10.1371/journal.pone.0024417 (PMC3170331; doi:10.1371/journal.pone.0024417)
Supplement: Table S1 — (XLS) [file pone.0024417.s001.xls]

## Sheet: COG families
COG families identified in the bovine abomasal microbiota of immune animals
COG name	Control mean	Control variance	Control std.err	Infected mean	Infected variance	Infected std.err	P value	FDR (q) value
Signal transduction histidine kinase	0.00558737	1.14412e-06	0.000756347	0.00599697	1.44534e-07	0.000268825	0.65687	1
ABC-type multidrug transport system, ATPase and permease components	0.00491269	6.55566e-10	1.81048e-05	0.00465389	7.67809e-08	0.000195935	0.313542	1
Na+-driven multidrug efflux pump	0.00456755	1.17405e-07	0.000242286	0.00500108	6.00935e-08	0.00017334	0.272513	1
DNA-directed RNA polymerase specialized sigma subunit, sigma24 homolog	0.0043218	4.35904e-08	0.000147632	0.00428374	1.11251e-07	0.000235851	0.908537	1
Beta-galactosidase/beta-glucuronidase	0.00425409	5.07415e-07	0.000503694	0.00489159	1.27852e-08	7.99538e-05	0.331634	1
Predicted ATPase (AAA+ superfamily)	0.00419237	1.79561e-07	0.000299634	0.00321788	1.9923e-07	0.000315619	0.153226	1
Cation/multidrug efflux pump	0.00384188	2.54192e-09	3.56505e-05	0.00402754	1.4158e-07	0.000266064	0.564725	1
ATPases with chaperone activity, ATP-binding subunit	0.00362824	4.95293e-11	4.97641e-06	0.00372809	7.66244e-08	0.000195735	0.657241	1
Glycosyltransferase	0.00356675	1.20763e-08	7.77056e-05	0.00357256	8.16648e-12	2.0207e-06	0.943033	1
Glycosyltransferases involved in cell wall biogenesis	0.00349904	1.54965e-07	0.000278357	0.00362755	4.64961e-08	0.000152473	0.731242	1
Excinuclease ATPase subunit	0.00311064	1.27885e-09	2.52868e-05	0.00326863	1.27901e-08	7.99691e-05	0.194886	1
ATPase components of ABC transporters with duplicated ATPase domains	0.00308268	1.98552e-09	3.15081e-05	0.00348592	9.2818e-09	6.81241e-05	0.0373211	1
Site-specific recombinase XerD	0.00306356	1.75037e-08	9.35513e-05	0.00311601	2.37642e-09	3.44704e-05	0.647326	1
Response regulators consisting of a CheY-like receiver domain and a winged-helix DNA-binding domain	0.00297761	9.95307e-08	0.000223081	0.00354332	1.31428e-07	0.000256347	0.225018	1
Translation elongation factors (GTPases)	0.00296144	2.79812e-09	3.7404e-05	0.00324894	7.06472e-08	0.000187946	0.26163	1
Type IIA topoisomerase (DNA gyrase/topo II, topoisomerase IV), B subunit	0.00293348	1.77469e-08	9.41989e-05	0.00279673	2.22709e-08	0.000105525	0.449807	1
Outer membrane protein	0.0028496	1.40009e-07	0.000264584	0.00226731	1.80772e-07	0.000300643	0.273902	1
Type IIA topoisomerase (DNA gyrase/topo II, topoisomerase IV), A subunit	0.00275075	6.06414e-10	1.74128e-05	0.00280266	9.17334e-08	0.000214165	0.837392	1
Aspartate/tyrosine/aromatic aminotransferase	0.00268336	6.26462e-09	5.5967e-05	0.00269982	4.9388e-09	4.96931e-05	0.848339	1
Cell division protein FtsI/penicillin-binding protein 2	0.00263071	8.70023e-08	0.000208569	0.00295818	8.36472e-10	2.04508e-05	0.244273	1
DNA-directed RNA polymerase, beta subunit/140 kD subunit	0.00255536	1.90005e-08	9.74692e-05	0.00252519	1.00633e-07	0.000224314	0.91581	1
DNA polymerase III, alpha subunit	0.002518	8.98325e-09	6.70196e-05	0.00223516	2.73798e-09	3.69999e-05	0.0659114	1
Beta-glucosidase-related glycosidases	0.00250828	1.70583e-09	2.92047e-05	0.00294561	6.2666e-08	0.000177011	0.135481	1
AraC-type DNA-binding domain-containing proteins	0.00249649	1.47617e-07	0.000271677	0.00293402	3.92492e-08	0.000140088	0.277919	1
2-methylthioadenine synthetase	0.00248916	1.83762e-08	9.58547e-05	0.00264338	1.14992e-07	0.000239783	0.612489	1
ABC-type multidrug transport system, ATPase component	0.00242145	1.35416e-07	0.000260208	0.00268519	6.3994e-08	0.000178877	0.506321	1
Nucleoside-diphosphate-sugar epimerases	0.00239939	7.66488e-08	0.000195766	0.00242888	2.80972e-08	0.000118527	0.91265	1
DNA-directed RNA polymerase, beta' subunit/160 kD subunit	0.00238617	5.10643e-09	5.05293e-05	0.00201643	8.39609e-09	6.47923e-05	0.0496551	1
Superfamily I DNA and RNA helicases	0.00234084	5.50539e-09	5.24661e-05	0.00194888	6.32448e-10	1.77827e-05	0.0199958	1
Predicted pyridoxal phosphate-dependent enzyme apparently involved in regulation of cell wall biogenesis	0.00233582	1.34506e-07	0.000259332	0.00255226	1.29049e-09	2.54017e-05	0.508331	1
Dehydrogenases with different specificities (related to short-chain alcohol dehydrogenases)	0.00231288	2.38759e-08	0.000109261	0.0021954	1.04644e-07	0.00022874	0.693159	1
Topoisomerase IA	0.00229934	6.51413e-08	0.000180473	0.00239299	5.20597e-09	5.10195e-05	0.668431	1
ABC-type antimicrobial peptide transport system, ATPase component	0.00227728	2.69269e-08	0.000116032	0.00233486	1.2866e-07	0.000253633	0.86525	1
Beta-xylosidase	0.00227138	1.12593e-07	0.000237268	0.00280036	8.27212e-11	6.43122e-06	0.154155	1
Acyl-CoA synthetases (AMP-forming)/AMP-acid ligases II	0.00225609	3.76591e-08	0.000137221	0.00197969	3.39701e-10	1.30327e-05	0.178459	1
Carbamoylphosphate synthase large subunit (split gene in MJ)	0.00224167	3.01613e-08	0.000122803	0.00232543	3.21575e-11	4.00983e-06	0.569142	1
Predicted Zn-dependent peptidases	0.00223697	2.95804e-10	1.21615e-05	0.00213522	8.54886e-08	0.000206747	0.673572	1
Transcriptional regulators	0.00222988	2.66853e-07	0.000365276	0.00265885	2.56285e-07	0.00035797	0.504264	1
Type I restriction-modification system methyltransferase subunit	0.00221371	6.45111e-08	0.000179598	0.00210078	1.18082e-08	7.68381e-05	0.621071	1
Isoleucyl-tRNA synthetase	0.00217636	4.56592e-10	1.51095e-05	0.00214259	3.79468e-08	0.000137744	0.835157	1
Cation transport ATPase	0.00215429	4.86726e-09	4.93318e-05	0.00207287	3.13989e-08	0.000125298	0.607729	1
Mismatch repair ATPase (MutS family)	0.00211311	1.14082e-07	0.000238832	0.00193631	6.45694e-08	0.000179679	0.614677	1
Phosphomannomutase	0.00210514	1.64185e-09	2.86518e-05	0.00244145	1.24616e-08	7.89353e-05	0.0581506	1
Pseudouridylate synthases, 23S RNA-specific	0.00206866	5.04149e-09	5.0207e-05	0.00174332	3.86697e-09	4.39714e-05	0.0438403	1
Alpha-glucosidases, family 31 of glycosyl hydrolases	0.00206189	4.26368e-10	1.46008e-05	0.00226586	1.36248e-07	0.000261005	0.529962	1
Alanyl-tRNA synthetase	0.00200477	2.18946e-07	0.000330867	0.00181607	3.45831e-08	0.000131497	0.643709	1
Preprotein translocase subunit SecA (ATPase, RNA helicase)	0.00198008	1.81864e-10	9.53582e-06	0.00206477	6.08878e-08	0.000174482	0.67904	1
Glutamyl- and glutaminyl-tRNA synthetases	0.00196861	8.58045e-09	6.54998e-05	0.00161341	1.81703e-10	9.53161e-06	0.0374447	1
Phosphoenolpyruvate synthase/pyruvate phosphate dikinase	0.00196359	3.99689e-08	0.000141366	0.00201716	4.04526e-09	4.49736e-05	0.762397	1
ABC-type bacteriocin/lantibiotic exporters, contain an N-terminal double-glycine peptidase domain	0.00195212	8.79953e-09	6.63307e-05	0.00210066	2.36711e-07	0.000344028	0.720175	1
Periplasmic protease	0.0019436	9.61135e-09	6.9323e-05	0.00200169	1.07205e-08	7.32137e-05	0.621662	1
Guanosine polyphosphate pyrophosphohydrolases/synthetases	0.00193301	6.89811e-09	5.87286e-05	0.00211178	2.28674e-08	0.000106929	0.268985	1
Response regulator containing CheY-like receiver, AAA-type ATPase, and DNA-binding domains	0.00192297	2.52055e-07	0.000355004	0.00170441	7.77264e-09	6.23403e-05	0.607493	1
FOG: GGDEF domain	0.00192089	5.02507e-07	0.000501252	0.00216978	9.65101e-09	6.94659e-05	0.673334	1
Predicted transcriptional regulator containing an HTH domain and an uncharacterized domain shared with the mammalian protein Schlafen	0.00191979	1.8608e-07	0.000305024	0.00177788	1.74134e-08	9.33097e-05	0.704351	1
Valyl-tRNA synthetase	0.00191947	3.1169e-10	1.24838e-05	0.00178671	3.00984e-08	0.000122675	0.387216	1
Oxygen-sensitive ribonucleoside-triphosphate reductase	0.00191947	3.1169e-10	1.24838e-05	0.00207069	8.67018e-09	6.58414e-05	0.150455	1
Transcription-repair coupling factor (superfamily II helicase)	0.0018974	5.39916e-09	5.19575e-05	0.00186526	3.89732e-08	0.000139594	0.850965	1
Fe2+ transport system protein B	0.00188888	7.03959e-08	0.000187611	0.00206997	4.23618e-09	4.60227e-05	0.464479	1
Pyruvate:ferredoxin oxidoreductase and related 2-oxoacid:ferredoxin oxidoreductases, alpha subunit	0.00188386	7.41506e-10	1.92549e-05	0.00175649	3.56541e-08	0.000133518	0.460864	1
Outer membrane receptor proteins, mostly Fe transport	0.00188004	6.62845e-11	5.75693e-06	0.00164495	7.23982e-09	6.01657e-05	0.0615648	1
Serine phosphatase RsbU, regulator of sigma subunit	0.00185327	6.54062e-08	0.00018084	0.0019699	6.20408e-07	0.000556959	0.868875	1
Sugar kinases, ribokinase family	0.00184355	1.43196e-08	8.46157e-05	0.00183794	7.6733e-08	0.000195874	0.98215	1
Outer membrane cobalamin receptor protein	0.00184323	1.08478e-07	0.000232892	0.00177124	4.02841e-11	4.48799e-06	0.792161	1
Long-chain acyl-CoA synthetases (AMP-forming)	0.00178971	2.75064e-08	0.000117274	0.00185269	6.69733e-09	5.78676e-05	0.680447	1
Uncharacterized conserved protein	0.00177266	3.01991e-07	0.000388581	0.00141438	1.24654e-07	0.000249654	0.531467	1
Type I site-specific restriction-modification system, R (restriction) subunit and related helicases	0.00175705	5.85647e-08	0.000171121	0.00168676	2.93166e-08	0.000121072	0.77675	1
Predicted dehydrogenases and related proteins	0.00174318	9.46991e-08	0.000217599	0.00172797	2.20631e-08	0.000105031	0.952486	1
rRNA methylases	0.00174056	3.08747e-09	3.92904e-05	0.00151069	1.73674e-08	9.31863e-05	0.149049	1
NADPH-dependent glutamate synthase beta chain and related oxidoreductases	0.00173849	2.28799e-08	0.000106958	0.00198489	2.66465e-08	0.000115426	0.243239	1
3-oxoacyl-(acyl-carrier-protein) synthase	0.00173172	4.06489e-08	0.000142564	0.00182175	1.73157e-07	0.000294242	0.815775	1
ABC-type transport system, involved in lipoprotein release, permease component	0.00172877	8.25658e-08	0.000203182	0.00164858	5.0727e-08	0.000159259	0.791344	1
Na+/phosphate symporter	0.00169818	1.90587e-11	3.08696e-06	0.0015826	9.05998e-10	2.12838e-05	0.0371975	1
Serine/threonine protein kinase	0.00169643	5.65643e-08	0.000168173	0.00136447	1.13224e-07	0.000237932	0.367633	1
Sugar (pentulose and hexulose) kinases	0.00166138	1.16873e-07	0.000241736	0.00184918	1.90241e-07	0.000308416	0.681518	1
Di- and tripeptidases	0.00163079	3.46797e-09	4.16411e-05	0.00178948	1.00163e-07	0.000223789	0.563327	1
Glucan phosphorylase	0.00162315	1.40536e-10	8.38261e-06	0.00152036	2.73686e-07	0.000369923	0.813242	1
Bacterial cell division membrane protein	0.00160698	7.53186e-08	0.00019406	0.00145631	3.7619e-09	4.33699e-05	0.538664	1
6-phosphofructokinase	0.00159136	1.09516e-09	2.34004e-05	0.00173825	1.79587e-08	9.47594e-05	0.25738	1
Outer membrane receptor for ferrienterochelin and colicins	0.00159136	1.09516e-09	2.34004e-05	0.00168676	2.93166e-08	0.000121072	0.532291	1
Helicase subunit of the DNA excision repair complex	0.00158372	1.4176e-09	2.66233e-05	0.00142115	2.26239e-08	0.000106358	0.265465	1
FOG: EAL domain	0.0015669	3.57376e-07	0.000422715	0.00196942	1.5245e-11	2.76089e-06	0.458401	1
Putative alpha-1,2-mannosidase	0.00156046	3.96568e-08	0.000140813	0.00179928	2.04976e-07	0.000320137	0.568568	1
Predicted periplasmic ligand-binding sensor domain	0.00155751	8.11493e-08	0.000201432	0.00196797	2.71975e-09	3.68765e-05	0.178707	1
Uncharacterized protein related to glutamine synthetase	0.00155106	1.29509e-08	8.04703e-05	0.00211758	1.40957e-07	0.000265478	0.174454	1
Dipeptidyl aminopeptidases/acylaminoacyl-peptidases	0.00154341	3.40574e-08	0.000130494	0.00160229	1.21654e-07	0.000246631	0.862449	1
Leucyl-tRNA synthetase	0.00154046	9.76529e-09	6.98759e-05	0.0018116	5.63169e-10	1.67805e-05	0.0638032	1
Methyl-accepting chemotaxis protein	0.00154014	1.22643e-07	0.000247632	0.00160326	1.43573e-07	0.00026793	0.88408	1
FOG: TPR repeat, SEL1 subfamily	0.00153194	8.44849e-08	0.00020553	0.00141595	9.76946e-10	2.21014e-05	0.630202	1
DNA-directed RNA polymerase, sigma subunit (sigma70/sigma32)	0.00151808	6.71177e-08	0.000183191	0.00126985	1.48024e-08	8.60302e-05	0.339919	1
Outer membrane protein/protective antigen OMA87	0.00150956	4.51955e-09	4.75371e-05	0.00145039	4.62142e-08	0.00015201	0.75752	1
Glycosidases	0.00150454	1.29442e-07	0.000254403	0.00145861	5.4031e-08	0.000164364	0.900056	1
ATP-dependent Zn proteases	0.00149307	6.43455e-08	0.000179368	0.00131468	3.35857e-09	4.09791e-05	0.448974	1
Pyruvate:ferredoxin oxidoreductase and related 2-oxoacid:ferredoxin oxidoreductases, beta subunit	0.00148662	2.10265e-08	0.000102534	0.0012435	1.73214e-08	9.30629e-05	0.212997	1
Threonyl-tRNA synthetase	0.00147045	1.66132e-07	0.000288212	0.0014255	3.15232e-10	1.25545e-05	0.897444	1
Membrane-fusion protein	0.00146248	8.5925e-10	2.07274e-05	0.00146586	2.28799e-09	3.3823e-05	0.936121	1
Pyruvate:ferredoxin oxidoreductase and related 2-oxoacid:ferredoxin oxidoreductases, gamma subunit	0.00144719	2.91732e-08	0.000120775	0.00141075	4.53369e-08	0.000150561	0.874962	1
Superfamily II DNA helicase	0.00144129	4.25573e-13	4.61288e-07	0.00184229	1.9818e-07	0.000314786	0.323599	1
Superfamily II DNA and RNA helicases	0.00143747	1.20546e-09	2.45506e-05	0.00129184	4.27554e-08	0.000146211	0.444308	1
Polyribonucleotide nucleotidyltransferase (polynucleotide phosphorylase)	0.00143747	1.20546e-09	2.45506e-05	0.00152242	3.74582e-09	4.32771e-05	0.22018	1
Site-specific recombinases, DNA invertase Pin homologs	0.00143659	2.42795e-08	0.000110181	0.00104012	1.58454e-09	2.81473e-05	0.0765224	1
Molecular chaperone	0.0014354	2.96205e-08	0.000121697	0.00141522	1.04217e-11	2.28273e-06	0.890144	1
Collagenase and related proteases	0.00142687	3.89553e-10	1.39562e-05	0.00115903	2.11206e-09	3.24966e-05	0.0171954	1
ATP-dependent exoDNAse (exonuclease V) beta subunit (contains helicase and exonuclease domains)	0.00142305	3.03703e-09	3.89681e-05	0.00134695	1.73739e-09	2.94737e-05	0.245304	1
Phenylalanyl-tRNA synthetase beta subunit	0.00141038	2.77887e-08	0.000117874	0.00130948	1.53055e-08	8.748e-05	0.566366	1
NAD-dependent DNA ligase (contains BRCT domain type II)	0.00140066	9.16764e-08	0.000214099	0.00148423	5.18063e-11	5.08951e-06	0.740903	1
Aspartyl-tRNA synthetase	0.00139509	6.35588e-10	1.78268e-05	0.00148785	1.76735e-08	9.4004e-05	0.449098	1
Acetyltransferase (isoleucine patch superfamily)	0.00137008	3.92201e-10	1.40036e-05	0.00122658	4.21257e-10	1.45131e-05	0.0197577	1
Primosomal protein N' (replication factor Y) - superfamily II helicase	0.00136713	1.11368e-08	7.46217e-05	0.00138816	7.7326e-08	0.000196629	0.925284	1
RecG-like helicase	0.00136626	2.42364e-10	1.10083e-05	0.00131903	1.21471e-08	7.79331e-05	0.610598	1
O-acetylhomoserine sulfhydrylase	0.00135152	1.70624e-07	0.000292082	0.00147396	4.71939e-10	1.53613e-05	0.722752	1
DNA mismatch repair enzyme (predicted ATPase)	0.00134419	1.13853e-08	7.54496e-05	0.00114876	9.87883e-10	2.22248e-05	0.131641	1
DNA primase (bacterial type)	0.0013383	4.19283e-09	4.57866e-05	0.00130876	9.1561e-09	6.76613e-05	0.76215	1
ATP-dependent Lon protease, bacterial type	0.00132977	1.61522e-08	8.98671e-05	0.00124713	7.27346e-11	6.03053e-06	0.470237	1
Response regulator of the LytR/AlgR family	0.00132508	8.04077e-08	0.000200509	0.00127359	1.34697e-08	8.20663e-05	0.839266	1
NAD/FAD-utilizing enzyme apparently involved in cell division	0.00131536	2.17506e-08	0.000104285	0.00128532	2.06816e-09	3.21571e-05	0.815898	1
DnaJ-class molecular chaperone with C-terminal Zn finger domain	0.00130859	9.43345e-09	6.86784e-05	0.00147106	1.7912e-08	9.46361e-05	0.289114	1
Na+/melibiose symporter and related transporters	0.00130859	9.43345e-09	6.86784e-05	0.00143287	6.37286e-09	5.64485e-05	0.285881	1
Fe-S oxidoreductase	0.00130476	1.75557e-08	9.36903e-05	0.00102392	3.20125e-08	0.000126516	0.208307	1
Predicted oxidoreductases of the aldo/keto reductase family	0.00129504	1.28426e-11	2.53403e-06	0.0013241	9.38865e-08	0.000216664	0.909926	1
Aspartokinases	0.0012909	1.74086e-07	0.00029503	0.00163021	7.8544e-08	0.000198172	0.456635	1
Response regulator containing a CheY-like receiver domain and an HTH DNA-binding domain	0.00128827	2.90936e-09	3.81402e-05	0.00116785	1.96061e-11	3.13098e-06	0.0904769	1
4-alpha-glucanotransferase	0.0012874	4.51055e-09	4.74897e-05	0.00124845	1.9576e-07	0.000312858	0.916048	1
Virulence protein	0.00128238	5.08017e-08	0.000159376	0.00125003	1.4554e-08	8.53053e-05	0.880549	1
MoxR-like ATPases	0.0012768	2.72254e-09	3.68954e-05	0.00123238	4.1493e-08	0.000144037	0.800229	1
ATPase involved in DNA repair	0.00127473	2.3916e-08	0.000109353	0.00123251	3.03335e-08	0.000123153	0.828189	1
1-acyl-sn-glycerol-3-phosphate acyltransferase	0.00127386	1.12553e-09	2.37227e-05	0.00114876	9.87883e-10	2.22248e-05	0.0625032	1
Isopropylmalate/homocitrate/citramalate synthases	0.00125824	1.16339e-07	0.000241183	0.00118985	8.01681e-09	6.3312e-05	0.816366	1
Methylase involved in ubiquinone/menaquinone biosynthesis	0.00125354	3.40821e-08	0.000130541	0.00121631	1.22858e-09	2.47848e-05	0.811942	1
ABC-type amino acid transport/signal transduction systems, periplasmic component/domain	0.0012459	1.29662e-08	8.05176e-05	0.00125595	1.08905e-09	2.33351e-05	0.917425	1
Predicted membrane GTPase involved in stress response	0.0012459	1.29662e-08	8.05176e-05	0.00116858	1.05338e-09	2.29497e-05	0.467507	1
DNA segregation ATPase FtsK/SpoIIIE and related proteins	0.00124295	3.98386e-08	0.000141136	0.00119432	1.44384e-08	8.49658e-05	0.803035	1
ATPases involved in chromosome partitioning	0.00124	8.14092e-08	0.000201754	0.00103504	2.44575e-08	0.000110584	0.479964	1
Deoxyxylulose-5-phosphate synthase	0.00122208	4.81639e-08	0.000155184	0.00119867	2.30471e-09	3.39464e-05	0.902517	1
Membrane proteins related to metalloendopeptidases	0.00121411	2.52229e-08	0.000112301	0.00100858	1.01131e-09	2.24868e-05	0.207124	1
ABC-type transport system involved in Fe-S cluster assembly, permease component	0.00121029	1.52387e-08	8.72888e-05	0.00116785	1.96061e-11	3.13098e-06	0.677207	1
Site-specific DNA methylase	0.00120559	1.09073e-09	2.33531e-05	0.00109668	4.79277e-09	4.89529e-05	0.178336	1
5'-nucleotidase/2',3'-cyclic phosphodiesterase and related esterases	0.00120559	1.09073e-09	2.33531e-05	0.00111117	2.41403e-07	0.000347421	0.818943	1
AICAR transformylase/IMP cyclohydrolase PurH (only IMP cyclohydrolase domain in Aful)	0.00119969	1.91622e-08	9.78831e-05	0.00143057	4.57745e-08	0.000151285	0.321242	1
Predicted membrane protein involved in D-alanine export	0.00119882	3.00279e-10	1.22531e-05	0.00105921	1.6393e-10	9.05345e-06	0.01323	1
Predicted nucleoside-diphosphate sugar epimerases	0.00119619	1.19694e-07	0.000244637	0.00146368	1.31411e-09	2.56331e-05	0.384404	1
UDP-N-acetylmuramyl pentapeptide synthase	0.00119412	1.93607e-08	9.83887e-05	0.00124785	1.33637e-09	2.58492e-05	0.646252	1
Uncharacterized protein conserved in bacteria	0.00118998	7.53554e-08	0.000194107	0.00152097	1.37496e-08	8.29145e-05	0.242777	1
Sugar transferases involved in lipopolysaccharide synthesis	0.0011891	2.35347e-08	0.000108477	0.00120012	1.08291e-08	7.35837e-05	0.936931	1
ATP-dependent exoDNAse (exonuclease V), alpha subunit - helicase superfamily I member	0.00118823	1.04402e-09	2.28475e-05	0.00135504	7.77018e-10	1.97106e-05	0.0355588	1
Zn-dependent oligopeptidases	0.0011844	9.36914e-12	2.16439e-06	0.00116785	1.96061e-11	3.13098e-06	0.05234	1
DNA polymerase I - 3'-5' exonuclease and polymerase domains	0.00118058	1.4771e-09	2.71763e-05	0.00107758	1.78313e-09	2.98591e-05	0.128468	1
Arginyl-tRNA synthetase	0.00117468	1.76945e-08	9.40599e-05	0.00135359	7.04438e-09	5.9348e-05	0.233952	1
Outer membrane protein and related peptidoglycan-associated (lipo)proteins	0.00117381	1.42128e-10	8.42996e-06	0.00118912	3.78333e-09	4.34933e-05	0.770029	1
Mismatch repair ATPase (MutS family)	0.00117206	5.30272e-08	0.00016283	0.00115541	8.87029e-09	6.65969e-05	0.92899	1
Membrane GTPase LepA	0.00116911	2.08945e-08	0.000102212	0.00124121	2.62988e-08	0.000114671	0.685965	1
UDP-N-acetylmuramate-alanine ligase	0.00116704	3.87837e-09	4.40362e-05	0.00104894	2.96873e-12	1.21834e-06	0.116268	1
S-adenosylmethionine:tRNA-ribosyltransferase-isomerase (queuine synthetase)	0.00116409	2.1905e-08	0.000104654	0.00124495	5.70858e-09	5.34256e-05	0.565769	1
Replicative DNA helicase	0.00115764	6.28334e-08	0.000177248	0.00122356	6.01366e-08	0.000173402	0.821846	1
Phosphoribosylformylglycinamidine (FGAM) synthase, synthetase domain	0.00115644	5.96899e-09	5.46305e-05	0.00123686	3.59766e-11	4.24126e-06	0.268511	1
ADP-ribose pyrophosphatase	0.00115644	5.96899e-09	5.46305e-05	0.00117957	5.62652e-09	5.30402e-05	0.796746	1
FOG: Ankyrin repeat	0.00115382	8.18177e-08	0.000202259	0.00052181	7.77878e-08	0.000197215	0.153464	1
Nuclease subunit of the excinuclease complex	0.00114322	7.3471e-08	0.000191665	0.00113039	7.47554e-09	6.11373e-05	0.952021	1
Uncharacterized conserved protein	0.00114322	7.3471e-08	0.000191665	0.00104894	2.96873e-12	1.21834e-06	0.67321	1
Carboxylesterase type B	0.00114115	4.1254e-09	4.5417e-05	0.0010951	6.37957e-08	0.0001786	0.831684	1
1,4-alpha-glucan branching enzyme	0.00113645	4.87087e-08	0.000156059	0.00136084	3.85525e-08	0.000138839	0.388155	1
Predicted glycosyltransferases	0.00113525	1.14971e-08	7.58192e-05	0.00125595	1.08905e-09	2.33351e-05	0.253188	1
Preprotein translocase subunit SecY	0.00113438	1.92502e-10	9.81076e-06	0.00101958	1.15632e-10	7.60367e-06	0.0129919	1
ABC-type sugar transport systems, permease components	0.00113231	3.72303e-08	0.000136437	0.00126042	5.89019e-08	0.000171613	0.618162	1
Diaminopimelate decarboxylase	0.00112466	1.49346e-08	8.64135e-05	0.00101958	1.15632e-10	7.60367e-06	0.344072	1
Nucleotidyltransferase/DNA polymerase involved in DNA repair	0.00112291	1.43978e-08	8.48464e-05	0.00115976	5.47378e-09	5.23153e-05	0.758346	1
SAM-dependent methyltransferases related to tRNA (uracil-5-)-methyltransferase	0.00112259	1.08263e-07	0.000232662	0.00124423	1.07294e-08	7.32443e-05	0.668791	1
Alpha-L-arabinofuranosidase	0.00112171	4.32366e-08	0.000147032	0.00134695	1.73739e-09	2.94737e-05	0.261157	1
Type I site-specific restriction-modification system, R (restriction) subunit and related helicases	0.00112084	7.54033e-09	6.14017e-05	0.000829486	4.76864e-09	4.88295e-05	0.0648676	1
Multidrug resistance efflux pump	0.00111821	7.64313e-08	0.000195488	0.00128229	4.85212e-08	0.000155758	0.578603	1
Periplasmic component of the Tol biopolymer transport system	0.00111701	2.64843e-09	3.63898e-05	0.00109075	7.1252e-09	5.96875e-05	0.75416	1
Translation initiation factor 2 (IF-2; GTPase)	0.00111614	4.84919e-09	4.92402e-05	0.00122961	8.19544e-08	0.000202428	0.638127	1
Na+/alanine symporter	0.00111319	2.58914e-10	1.13779e-05	0.00113849	2.85748e-10	1.1953e-05	0.251119	1
DNA polymerase III, gamma/tau subunits	0.00111024	1.03669e-08	7.1996e-05	0.00107686	4.93576e-09	4.96778e-05	0.749906	1
Beta-1,4-xylanase	0.00111024	1.03669e-08	7.1996e-05	0.00105184	1.21856e-08	7.80564e-05	0.635672	1
Cysteinyl-tRNA synthetase	0.00110729	3.5173e-08	0.000132614	0.0010922	1.97309e-08	9.93249e-05	0.932629	1
Glucosamine 6-phosphate synthetase, contains amidotransferase and phosphosugar isomerase domains	0.00110729	3.5173e-08	0.000132614	0.00110247	2.40229e-08	0.000109597	0.980876	1
K+ transport systems, NAD-binding component	0.00110729	3.5173e-08	0.000132614	0.00109003	3.17905e-09	3.98688e-05	0.914988	1
Galactokinase	0.00110642	4.41502e-09	4.69841e-05	0.00120447	7.41094e-08	0.000192496	0.672393	1
Trypsin-like serine proteases, typically periplasmic, contain C-terminal PDZ domain	0.00110347	2.31565e-08	0.000107602	0.000976314	1.72755e-08	9.29396e-05	0.478813	1
Thiamine pyrophosphate-requiring enzymes [acetolactate synthase, pyruvate dehydrogenase (cytochrome), glyoxylate carboligase, phosphonopyruvate decarboxylase]	0.0011026	9.65561e-10	2.19723e-05	0.0011774	8.23281e-11	6.41592e-06	0.08668	1
Acetyltransferases, including N-acetylases of ribosomal proteins	0.00109965	1.36423e-08	8.25904e-05	0.00115831	3.21458e-10	1.26779e-05	0.561544	1
Tyrosyl-tRNA synthetase	0.0010979	1.57246e-08	8.86696e-05	0.000962294	8.42015e-09	6.48851e-05	0.338057	1
Nitroreductase	0.00109407	2.58469e-08	0.000113681	0.000992385	1.15161e-08	7.58818e-05	0.543885	1
Coenzyme F390 synthetase	0.001092	2.12117e-09	3.25666e-05	0.00136749	5.00345e-09	5.00172e-05	0.0474489	1
Cellobiose phosphorylase	0.001092	2.12117e-09	3.25666e-05	0.00122876	4.03975e-09	4.4943e-05	0.133147	1
Histidinol-phosphate/aromatic aminotransferase and cobyric acid decarboxylase	0.00108435	6.09504e-10	1.74571e-05	0.00100483	4.24043e-08	0.00014561	0.639063	1
S-adenosylmethionine synthetase	0.00108348	2.12539e-08	0.000103087	0.0010093	1.42377e-11	2.66812e-06	0.553203	1
Trk-type K+ transport systems, membrane components	0.00108228	3.31742e-08	0.000128791	0.000972566	1.12971e-08	7.51569e-05	0.547574	1
Beta-lactamase class C and other penicillin binding proteins	0.00108173	1.50533e-07	0.000274347	0.000977039	1.06933e-08	7.31209e-05	0.758808	1
Glycyl-tRNA synthetase (class II)	0.00108053	3.60723e-09	4.2469e-05	0.00111432	2.31917e-08	0.000107684	0.80571	1
Predicted metalloendopeptidase	0.00108053	3.60723e-09	4.2469e-05	0.00109583	7.87397e-08	0.000198418	0.941582	1
Exoribonuclease R	0.00107464	1.24085e-08	7.87672e-05	0.000968941	1.14592e-09	2.39366e-05	0.320651	1
dTDP-D-glucose 4,6-dehydratase	0.00107376	9.41961e-11	6.8628e-06	0.00108411	4.411e-08	0.000148509	0.947856	1
Enterochelin esterase and related enzymes	0.00107256	1.01264e-07	0.000225015	0.0010893	8.04015e-10	2.00501e-05	0.943754	1
Single-stranded DNA-specific exonuclease	0.00106786	2.61625e-08	0.000114373	0.00087867	6.48128e-09	5.69266e-05	0.266172	1
Chaperonin GroEL (HSP60 family)	0.00105847	2.28596e-08	0.00010691	0.0011884	1.12097e-09	2.36746e-05	0.353119	1
Transcriptional regulator	0.00105432	6.88842e-08	0.000185586	0.000979213	3.73453e-10	1.36648e-05	0.73148	1
ABC-type sugar transport system, permease component	0.00105345	1.99823e-08	9.99559e-05	0.00147323	2.47526e-09	3.518e-05	0.059084	1
Na+/proline symporter	0.00105345	1.99823e-08	9.99559e-05	0.00100858	1.01131e-09	2.24868e-05	0.708013	1
Rubrerythrin	0.00104962	1.12332e-08	7.4944e-05	0.000931479	2.32149e-09	3.40697e-05	0.277331	1
Cell division GTPase	0.0010411	7.37134e-09	6.07097e-05	0.00105039	2.95205e-09	3.8419e-05	0.912403	1
Transcriptional accessory protein	0.0010399	5.85972e-08	0.000171168	0.0011716	5.44272e-08	0.000164965	0.634259	1
ABC-type polar amino acid transport system, ATPase component	0.00103728	1.46964e-08	8.57216e-05	0.000857401	1.89303e-08	9.72889e-05	0.289694	1
Methionyl-tRNA synthetase	0.00103346	2.45238e-08	0.000110733	0.00132713	1.65298e-09	2.87488e-05	0.127287	1
Mg-dependent DNase	0.00103138	2.52257e-09	3.55146e-05	0.00102622	1.31927e-08	8.1218e-05	0.95588	1
Dihydrodipicolinate synthase/N-acetylneuraminate lyase	0.00103138	2.52257e-09	3.55146e-05	0.00101293	1.85957e-08	9.64254e-05	0.879951	1
Large extracellular alpha-helical protein	0.00102876	9.80141e-08	0.000221375	0.000679033	2.15542e-08	0.000103813	0.278042	1
UDP-glucose 4-epimerase	0.00102461	1.01163e-08	7.11208e-05	0.000924831	3.02046e-08	0.000122891	0.560626	1
tRNA delta(2)-isopentenylpyrophosphate transferase	0.00102254	9.44984e-08	0.000217369	0.000932204	5.80792e-09	5.38884e-05	0.731715	1
Non-ribosomal peptide synthetase modules and related proteins	0.00102166	3.47103e-08	0.000131739	0.00106501	5.61815e-08	0.000167603	0.866902	1
Predicted ATPase with chaperone activity	0.00101991	3.12383e-09	3.95211e-05	0.00100713	7.71883e-09	6.21242e-05	0.882906	1
Cation transport ATPase	0.00101872	7.40024e-08	0.000192357	0.000695104	8.4522e-09	6.50085e-05	0.237254	1
2-polyprenylphenol hydroxylase and related flavodoxin oxidoreductases	0.00101784	2.27813e-08	0.000106727	0.00101148	6.44975e-09	5.6788e-05	0.959864	1
Predicted UDP-glucose 6-dehydrogenase	0.00101489	5.60088e-08	0.000167345	0.000931479	2.32149e-09	3.40697e-05	0.675912	1
Indolepyruvate ferredoxin oxidoreductase, alpha and beta subunits	0.00101402	1.33547e-08	8.17151e-05	0.000928456	9.85546e-08	0.000221985	0.761903	1
Multimeric flavodoxin WrbA	0.00101227	1.60365e-08	8.95448e-05	0.00139178	1.90264e-08	9.75356e-05	0.105934	1
Molecular chaperone, HSP90 family	0.00101107	4.05175e-08	0.000142333	0.00103202	1.19603e-08	7.73315e-05	0.912167	1
Prolyl-tRNA synthetase	0.00100932	1.67351e-09	2.89267e-05	0.000938126	5.99556e-09	5.4752e-05	0.363409	1
Hemolysins and related proteins containing CBS domains	0.00100932	1.67351e-09	2.89267e-05	0.00116121	1.69106e-08	9.19527e-05	0.240557	1
Galactose mutarotase and related enzymes	0.00100342	1.70421e-08	9.23095e-05	0.000960844	1.27489e-09	2.52477e-05	0.704227	1
Periplasmic protein TonB, links inner and outer membranes	0.00100255	8.92316e-11	6.67951e-06	0.000650393	1.13017e-08	7.51722e-05	0.0466506	1
ATPases involved in chromosome partitioning	0.00100167	1.24663e-08	7.89505e-05	0.00104012	1.58454e-09	2.81473e-05	0.694677	1
Glycosyltransferases, probably involved in cell wall biogenesis	0.00100167	1.24663e-08	7.89505e-05	0.00116193	2.49857e-08	0.000111771	0.358857	1
Predicted transcriptional regulators	0.00100047	4.67737e-08	0.000152928	0.00080012	3.2012e-09	4.00075e-05	0.325939	1
Predicted amidohydrolase	0.0009996	9.05793e-09	6.72976e-05	0.00103504	2.44575e-08	0.000110584	0.816604	1
Predicted GTPase	0.000998725	6.72151e-10	1.83324e-05	0.000860301	6.49017e-10	1.80141e-05	0.0368473	1
Short-chain dehydrogenases of various substrate specificities	0.000997527	9.12035e-08	0.000213546	0.000761208	9.36455e-10	2.16386e-05	0.380541	1
Fucose permease	0.000991953	5.96772e-10	1.72738e-05	0.00127939	1.16994e-08	7.64833e-05	0.066994	1
Transketolase	0.000991078	9.34512e-09	6.83561e-05	0.000763382	2.86033e-09	3.78175e-05	0.100997	1
Membrane carboxypeptidase/penicillin-binding protein	0.000991078	9.34512e-09	6.83561e-05	0.000919757	5.01777e-10	1.58395e-05	0.406586	1
Osmosensitive K+ channel histidine kinase	0.000990756	1.24153e-07	0.000249152	0.00101148	6.44975e-09	5.6788e-05	0.938332	1
Endopolygalacturonase	0.000990756	1.24153e-07	0.000249152	0.00109885	2.20635e-10	1.05032e-05	0.710734	1
Predicted Fe-S-cluster redox enzyme	0.00098813	1.19754e-10	7.73802e-06	0.000865499	4.29088e-08	0.000146473	0.506198	1
Nucleoside-diphosphate-sugar pyrophosphorylase involved in lipopolysaccharide biosynthesis/translation initiation factor 2B, gamma/epsilon subunits (eIF-2Bgamma/eIF-2Bepsilon)	0.00098813	1.19754e-10	7.73802e-06	0.000889667	1.44036e-09	2.68361e-05	0.0724835	1
Predicted GTPases	0.000987255	1.74352e-08	9.3368e-05	0.00113486	1.51869e-08	8.71405e-05	0.362349	1
Ribosomal protein S1	0.000985182	5.5926e-09	5.28801e-05	0.00121112	2.14967e-08	0.000103674	0.187933	1
UDP-N-acetylglucosamine enolpyruvyl transferase	0.000984307	2.14511e-09	3.27499e-05	0.00104084	4.60146e-09	4.7966e-05	0.447695	1
Phosphoribosylpyrophosphate synthetase	0.000977858	1.98011e-07	0.000314652	0.000851479	2.57712e-10	1.13515e-05	0.732301	1
Conserved protein/domain typically associated with flavoprotein oxygenases, DIM6/NTAB family	0.000977536	1.63171e-11	2.85632e-06	0.000732567	9.80602e-11	7.00215e-06	0.00137255	0.314411
Carbon starvation protein, predicted membrane protein	0.000973713	9.81737e-10	2.21556e-05	0.000986585	1.36679e-08	8.26678e-05	0.900761	1
Cysteine synthase	0.000969014	3.52703e-08	0.000132797	0.00117378	2.22645e-08	0.000105509	0.34501	1
Selenocysteine lyase	0.000968692	6.8236e-08	0.000184711	0.000919757	5.01777e-10	1.58395e-05	0.824262	1
Predicted oxidoreductases (related to aryl-alcohol dehydrogenases)	0.000966066	1.04197e-08	7.21793e-05	0.00113414	2.28805e-08	0.000106959	0.315765	1
Phosphotransacetylase	0.000958098	7.6288e-08	0.000195305	0.00128604	3.04472e-10	1.23384e-05	0.223725	1
ATPase involved in DNA replication initiation	0.000956347	1.15632e-09	2.4045e-05	0.00083456	1.61645e-08	8.99014e-05	0.314369	1
Membrane carboxypeptidase (penicillin-binding protein)	0.000954274	5.79995e-08	0.000170293	0.00117148	2.08997e-08	0.000102224	0.382662	1
FKBP-type peptidyl-prolyl cis-trans isomerases 1	0.000949576	7.11654e-09	5.96512e-05	0.00102392	3.20125e-08	0.000126516	0.643123	1
Phosphoglyceromutase	0.000947826	2.4913e-08	0.000111609	0.00122731	5.62997e-11	5.30564e-06	0.130938	1
ATPases of the AAA+ class	0.000946628	2.89294e-08	0.000120269	0.000932928	1.08655e-08	7.37071e-05	0.927539	1
ATPase related to the helicase subunit of the Holliday junction resolvase	0.000945753	2.39977e-09	3.46393e-05	0.00104157	9.18952e-09	6.77846e-05	0.328924	1
Predicted Fe-S oxidoreductases	0.000944878	5.20009e-09	5.09906e-05	0.000813291	4.90824e-09	4.95391e-05	0.200799	1
DNA or RNA helicases of superfamily II	0.000944878	5.20009e-09	5.09906e-05	0.000727369	3.66995e-08	0.000135461	0.260571	1
UDP-N-acetylmuramyl pentapeptide phosphotransferase/UDP-N-acetylglucosamine-1-phosphate transferase	0.000941054	1.15528e-08	7.60025e-05	0.000963744	2.18499e-08	0.000104522	0.881849	1
Histidyl-tRNA synthetase	0.000940179	5.22501e-08	0.000161632	0.00111867	2.52141e-10	1.12281e-05	0.380076	1
Esterase/lipase	0.000940179	5.22501e-08	0.000161632	0.00108495	1.95474e-08	9.8862e-05	0.53611	1
Predicted ATP-dependent serine protease	0.000939857	4.85944e-08	0.000155876	0.000999032	3.34883e-10	1.29399e-05	0.751528	1
Glutamate dehydrogenase/leucine dehydrogenase	0.000937231	2.04078e-08	0.000101014	0.000961569	4.06196e-09	4.50664e-05	0.848101	1
Glutamine phosphoribosylpyrophosphate amidotransferase	0.000936034	3.42506e-08	0.000130864	0.00118537	8.95404e-08	0.00021159	0.410946	1
Chromosome segregation ATPases	0.000935158	4.09217e-09	4.52337e-05	0.00086465	2.03608e-08	0.000100898	0.589306	1
Glucose-6-phosphate isomerase	0.000932211	2.24092e-08	0.000105852	0.000905013	2.98493e-08	0.000122167	0.888292	1
Na+-transporting methylmalonyl-CoA/oxaloacetate decarboxylase, beta subunit	0.000932211	2.24092e-08	0.000105852	0.000700302	8.05196e-09	6.34506e-05	0.195818	1
D-alanine-D-alanine ligase and related ATP-grasp enzymes	0.000931335	8.17844e-10	2.02218e-05	0.000871298	2.91677e-10	1.20764e-05	0.128592	1
Glycine/serine hydroxymethyltransferase	0.00093046	8.55645e-09	6.54082e-05	0.000829486	4.76864e-09	4.88295e-05	0.337233	1
Lysophospholipase L1 and related esterases	0.00093046	8.55645e-09	6.54082e-05	0.000808942	9.62525e-09	6.93731e-05	0.323125	1
tRNA nucleotidyltransferase/poly(A) polymerase	0.000929585	4.5625e-08	0.000151038	0.000627551	2.50961e-08	0.000112018	0.234526	1
Na+-dependent transporters of the SNF family	0.000928387	1.30702e-08	8.08399e-05	0.0012435	1.73214e-08	9.30629e-05	0.128345	1
Predicted Co/Zn/Cd cation transporters	0.000923689	1.77631e-09	2.98019e-05	0.000952747	1.10802e-08	7.4432e-05	0.76155	1
UDP-N-acetylglucosamine 2-epimerase	0.000923689	1.77631e-09	2.98019e-05	0.00097619	6.07264e-08	0.00017425	0.801514	1
Acetyltransferases	0.000923689	1.77631e-09	2.98019e-05	0.000996857	1.04824e-08	7.2396e-05	0.465303	1
tRNA-dihydrouridine synthase	0.000920741	1.89927e-09	3.08162e-05	0.000997582	5.52875e-09	5.25773e-05	0.328233	1
Protein chain release factor A	0.000920741	1.89927e-09	3.08162e-05	0.000840482	7.02301e-10	1.8739e-05	0.155373	1
CTP synthase (UTP-ammonia lyase)	0.00091397	8.82386e-09	6.64224e-05	0.00101885	2.98414e-10	1.2215e-05	0.246705	1
Signal recognition particle GTPase	0.000913095	7.37863e-10	1.92076e-05	0.000887492	1.48927e-08	8.62922e-05	0.806864	1
Putative Zn-dependent protease, contains TPR repeats	0.000913095	7.37863e-10	1.92076e-05	0.000844832	2.00693e-08	0.000100173	0.573715	1
Dihydroorotate dehydrogenase	0.000910147	3.42966e-09	4.14105e-05	0.00100193	8.80063e-09	6.63349e-05	0.358504	1
Lysyl-tRNA synthetase (class II)	0.000908074	7.04315e-08	0.000187659	0.000986585	1.36679e-08	8.26678e-05	0.748741	1
GMP synthase, PP-ATPase domain/subunit	0.000907199	2.08197e-08	0.000102029	0.000940301	4.42575e-11	4.70412e-06	0.782007	1
Xaa-Pro aminopeptidase	0.000906323	5.3783e-10	1.63986e-05	0.000968941	1.14592e-09	2.39366e-05	0.162323	1
Methionine aminopeptidase	0.000903375	1.18631e-08	7.70167e-05	0.000723745	2.64523e-09	3.63677e-05	0.166429	1
Actin-like ATPase involved in cell morphogenesis	0.000903375	1.18631e-08	7.70167e-05	0.000836735	4.46153e-08	0.000149357	0.735347	1
N-acetylmuramoyl-L-alanine amidase	0.000901625	1.77636e-08	9.42432e-05	0.00104084	4.60146e-09	4.7966e-05	0.313295	1
Geranylgeranyl pyrophosphate synthase	0.000900427	3.78867e-08	0.000137635	0.00107166	1.2413e-08	7.87813e-05	0.386248	1
ATP-dependent protease Clp, ATPase subunit	0.000899552	5.40901e-09	5.20048e-05	0.00111202	2.00199e-08	0.00010005	0.194648	1
Preprotein translocase subunit SecD	0.000896927	8.39558e-08	0.000204885	0.0010151	4.8598e-08	0.000155881	0.694553	1
dTDP-glucose pyrophosphorylase	0.000896604	2.53679e-08	0.000112623	0.000957945	5.83785e-09	5.40271e-05	0.673696	1
Transcriptional regulator/sugar kinase	0.000889833	4.39438e-08	0.000148229	0.00109148	1.26425e-08	7.95062e-05	0.348591	1
GTPases - translation elongation factors	0.000888958	7.83732e-09	6.25992e-05	0.000923382	1.38625e-08	8.3254e-05	0.779537	1
Zn-dependent hydrolases, including glyoxylases	0.000884259	4.61619e-09	4.80427e-05	0.000855103	2.43962e-08	0.000110445	0.836797	1
Restriction endonuclease S subunits	0.000884259	4.61619e-09	4.80427e-05	0.000549124	3.82276e-08	0.000138253	0.146464	1
Aspartate oxidase	0.000883062	6.75909e-08	0.000183835	0.000833835	9.82316e-09	7.00827e-05	0.831446	1
Aldo/keto reductases, related to diketogulonate reductase	0.000883062	6.75909e-08	0.000183835	0.00103057	2.8417e-09	3.76942e-05	0.526685	1
Holliday junction resolvasome, helicase subunit	0.000883062	6.75909e-08	0.000183835	0.000730392	5.50283e-09	5.24539e-05	0.521026	1
Predicted phosphatases	0.000882187	1.92886e-08	9.82054e-05	0.000742114	1.29516e-11	2.54476e-06	0.279459	1
16S rRNA uridine-516 pseudouridylate synthase and related pseudouridylate synthases	0.000881312	3.16283e-10	1.25754e-05	0.000710573	5.65598e-09	5.31788e-05	0.0930046	1
Folylpolyglutamate synthase	0.000880436	1.06739e-08	7.30545e-05	0.000773654	4.62516e-09	4.80893e-05	0.341996	1
Enzyme involved in the deoxyxylulose pathway of isoprenoid biosynthesis	0.000880436	1.06739e-08	7.30545e-05	0.00088157	9.9888e-10	2.23482e-05	0.99219	1
ABC-type sugar transport system, periplasmic component	0.000880436	1.06739e-08	7.30545e-05	0.00105269	5.7335e-08	0.000169315	0.465426	1
Uridine kinase	0.000879561	5.03615e-08	0.000158684	0.00087867	6.48128e-09	5.69266e-05	0.997066	1
ABC-type cobalamin/Fe3+-siderophores transport systems, ATPase components	0.00087454	4.64294e-09	4.81817e-05	0.000669486	1.77722e-08	9.4266e-05	0.188738	1
N-acetyl-beta-hexosaminidase	0.000873665	2.80475e-09	3.74483e-05	0.00101813	2.05232e-09	3.20337e-05	0.100523	1
Predicted GTPase, probable translation factor	0.00087279	3.02965e-08	0.000123078	0.000933653	1.74942e-08	9.35258e-05	0.738944	1
5-enolpyruvylshikimate-3-phosphate synthase	0.000870717	1.07368e-09	2.31698e-05	0.00080302	3.08384e-09	3.92673e-05	0.26487	1
Uncharacterized conserved protein	0.000869842	7.80255e-09	6.24602e-05	0.000920482	3.16686e-11	3.97923e-06	0.518211	1
L-fucose isomerase and related proteins	0.000869842	7.80255e-09	6.24602e-05	0.00102912	7.5523e-12	1.94323e-06	0.128715	1
NAD-dependent protein deacetylases, SIR2 family	0.000866894	6.78663e-12	1.8421e-06	0.000860301	6.49017e-10	1.80141e-05	0.760818	1
Fructose/tagatose bisphosphate aldolase	0.000866019	1.53027e-08	8.74721e-05	0.000907311	1.46435e-08	8.55673e-05	0.775702	1
Dimethyladenosine transferase (rRNA methylation)	0.000863946	6.90924e-09	5.8776e-05	0.000706949	4.63737e-08	0.000152272	0.451443	1
Response regulator containing a CheY-like receiver domain and an HD-GYP domain	0.000863946	6.90924e-09	5.8776e-05	0.000692929	6.16577e-11	5.55237e-06	0.102523	1
Thioredoxin reductase	0.000863071	1.44227e-09	2.6854e-05	0.000834683	6.28625e-08	0.000177289	0.895568	1
Enolase	0.000860123	2.28003e-09	3.37641e-05	0.000598309	4.28366e-08	0.00014635	0.215018	1
Alpha-galactosidase	0.000860123	2.28003e-09	3.37641e-05	0.000961569	4.06196e-09	4.50664e-05	0.206067	1
7-keto-8-aminopelargonate synthetase and related enzymes	0.000858372	3.78102e-08	0.000137496	0.000870573	1.19887e-10	7.74233e-06	0.933347	1
Succinate dehydrogenase/fumarate reductase, flavoprotein subunit	0.000858372	3.78102e-08	0.000137496	0.000883744	1.33839e-08	8.18042e-05	0.895094	1
DNA-directed RNA polymerase, alpha subunit/40 kD subunit	0.000855424	1.18204e-08	7.68777e-05	0.000632748	5.40612e-10	1.6441e-05	0.107767	1
Acetate kinase	0.000854549	5.28175e-08	0.000162508	0.000941026	1.20274e-09	2.45228e-05	0.647088	1
UDP-N-acetylmuramoylalanine-D-glutamate ligase	0.000853674	1.23145e-07	0.000248138	0.000959395	4.14126e-10	1.43897e-05	0.71958	1
3-oxoacyl-[acyl-carrier-protein] synthase III	0.000853352	9.62449e-09	6.93703e-05	0.000814741	1.59049e-08	8.91765e-05	0.773169	1
Predicted SAM-dependent methyltransferases	0.000852476	5.28751e-10	1.62596e-05	0.000890392	9.84891e-11	7.01745e-06	0.16363	1
Na+/H+ antiporter	0.000852476	5.28751e-10	1.62596e-05	0.000941026	1.20274e-09	2.45228e-05	0.0981471	1
Pyruvate-formate lyase	0.000850404	3.3794e-08	0.000129988	0.000893414	7.59974e-08	0.000194933	0.877528	1
Seryl-tRNA synthetase	0.000845705	7.48581e-10	1.93466e-05	0.00092568	3.09905e-08	0.00012448	0.591279	1
3-phosphoglycerate kinase	0.000843633	5.48432e-08	0.000165595	0.0011055	1.22676e-08	7.83185e-05	0.27829	1
Pyruvate/oxaloacetate carboxyltransferase	0.000842757	1.27887e-08	7.99647e-05	0.000818489	1.24567e-08	7.892e-05	0.850169	1
Phosphoribosylamine-glycine ligase	0.000841007	1.66696e-08	9.12953e-05	0.000952747	1.10802e-08	7.4432e-05	0.459449	1
Predicted flavoproteins	0.000838934	6.03962e-09	5.49528e-05	0.000841932	8.73484e-10	2.08984e-05	0.968365	1
Molecular chaperone (small heat shock protein)	0.000835986	2.67133e-08	0.000115571	0.000485196	1.23258e-10	7.8504e-06	0.0976824	1
Aspartyl/asparaginyl-tRNA synthetases	0.000835111	1.79292e-09	2.99409e-05	0.000778852	1.29186e-08	8.03698e-05	0.57895	1
Coproporphyrinogen III oxidase and related Fe-S oxidoreductases	0.000834236	6.20254e-09	5.5689e-05	0.00102405	3.95784e-08	0.000140674	0.330206	1
Lactate dehydrogenase and related dehydrogenases	0.000831288	4.85912e-11	4.92906e-06	0.000659215	2.18563e-08	0.000104538	0.228014	1
GTPases	0.000831288	4.85912e-11	4.92906e-06	0.000712023	3.66741e-10	1.35414e-05	0.0153169	1
F0F1-type ATP synthase, beta subunit	0.000830413	1.30253e-08	8.07009e-05	0.00109305	4.38354e-08	0.000148046	0.245181	1
UDP-N-acetylmuramyl tripeptide synthase	0.000829537	5.53319e-08	0.000166331	0.000974139	4.64489e-08	0.000152396	0.586689	1
Iron only hydrogenase large subunit, C-terminal domain	0.000825392	3.18353e-08	0.000126165	0.000603383	1.16097e-10	7.61897e-06	0.212761	1
Methionine synthase I, cobalamin-binding domain	0.000824517	3.28622e-09	4.05353e-05	0.000902838	7.8652e-09	6.27104e-05	0.397721	1
Pyruvate-formate lyase-activating enzyme	0.000823641	4.06706e-09	4.50947e-05	0.000762657	6.47916e-10	1.79988e-05	0.329968	1
Phosphoglycerate dehydrogenase and related dehydrogenases	0.000820693	4.81952e-10	1.55234e-05	0.000933653	1.74942e-08	9.35258e-05	0.350998	1
Predicted permeases	0.000817745	1.15951e-08	7.61415e-05	0.000795647	2.34449e-08	0.00010827	0.88932	1
Predicted hydrolases of the HAD superfamily	0.000815995	1.8095e-08	9.51184e-05	0.000739939	7.68821e-09	6.20008e-05	0.573467	1
Methionyl-tRNA formyltransferase	0.000813922	5.22848e-09	5.11296e-05	0.000729667	1.04467e-08	7.22726e-05	0.458749	1
Uncharacterized stress-induced protein	0.000813047	2.38055e-09	3.45003e-05	0.000604833	2.05036e-09	3.20184e-05	0.0511842	1
Phenylalanyl-tRNA synthetase alpha subunit	0.000810099	1.36427e-09	2.61177e-05	0.000726644	2.67464e-08	0.000115643	0.559676	1
Uncharacterized oxidoreductases, Fe-dependent alcohol dehydrogenase family	0.000810099	1.36427e-09	2.61177e-05	0.00122646	1.27691e-07	0.000252677	0.229153	1
Ornithine/acetylornithine aminotransferase	0.000808026	5.94199e-08	0.000172366	0.000692929	6.16577e-11	5.55237e-06	0.574627	1
DNA polymerase III, alpha subunit (gram-positive type)	0.000807473	1.06512e-07	0.000230772	0.000992385	1.15161e-08	7.58818e-05	0.536914	1
UDP-N-acetylglucosamine:LPS N-acetylglucosamine transferase	0.000806276	2.44589e-12	1.10587e-06	0.000662114	1.27644e-09	2.5263e-05	0.0341765	1
Metal-dependent proteases with possible chaperone activity	0.000805401	1.42886e-08	8.45241e-05	0.000891116	3.27744e-10	1.28012e-05	0.410822	1
Undecaprenyl pyrophosphate synthase	0.000801577	2.39963e-08	0.000109536	0.000665014	5.83454e-09	5.40118e-05	0.374254	1
F0F1-type ATP synthase, alpha subunit	0.000801577	2.39963e-08	0.000109536	0.00099166	6.28614e-09	5.60631e-05	0.248583	1
Predicted exporters of the RND superfamily	0.000801577	2.39963e-08	0.000109536	0.00069003	1.087e-08	7.37224e-05	0.501919	1
Glyceraldehyde-3-phosphate dehydrogenase/erythrose-4-phosphate dehydrogenase	0.000799505	2.69555e-09	3.67121e-05	0.000763382	2.86033e-09	3.78175e-05	0.567055	1
Protease subunit of ATP-dependent Clp proteases	0.000799505	2.69555e-09	3.67121e-05	0.000942475	8.23306e-09	6.41602e-05	0.189201	1
Predicted transcriptional regulators	0.000799505	2.69555e-09	3.67121e-05	0.000759033	1.31527e-08	8.10947e-05	0.696505	1
Predicted hydrolase (HAD superfamily)	0.00079863	4.78592e-09	4.89179e-05	0.000869123	4.48968e-09	4.73797e-05	0.401928	1
Bifunctional PLP-dependent enzyme with beta-cystathionase and maltose regulon repressor activities	0.000797754	3.62062e-08	0.000134548	0.000872747	5.34862e-09	5.17138e-05	0.650479	1
Transcriptional regulator	0.000797432	6.69488e-08	0.00018296	0.00109305	4.38354e-08	0.000148046	0.329845	1
Acetyl-CoA carboxylase, carboxyltransferase component (subunits alpha and beta)	0.000796557	1.89463e-08	9.73302e-05	0.000932928	1.08655e-08	7.37071e-05	0.374606	1
Recombinational DNA repair ATPase (RecF pathway)	0.000794806	1.09312e-08	7.39298e-05	0.00079867	1.26866e-08	7.96449e-05	0.976222	1
Predicted xylanase/chitin deacetylase	0.000792734	1.04599e-08	7.23183e-05	0.000804469	1.24519e-08	7.89047e-05	0.922277	1
Transcription termination factor	0.000791858	3.54401e-10	1.33117e-05	0.000710573	5.65598e-09	5.31788e-05	0.265465	1
Methylmalonyl-CoA mutase, N-terminal domain/subunit	0.000790983	1.95789e-08	9.89416e-05	0.000792748	1.68148e-09	2.89955e-05	0.99069	1
ABC-type dipeptide/oligopeptide/nickel transport system, ATPase component	0.000784212	8.02275e-09	6.33354e-05	0.000492568	7.47928e-09	6.11526e-05	0.0840963	1
Glutathione peroxidase	0.00078389	1.29207e-07	0.000254173	0.000742839	5.96778e-10	1.72739e-05	0.893702	1
NAD-dependent aldehyde dehydrogenases	0.000781264	1.47677e-11	2.71732e-06	0.000675409	8.2342e-08	0.000202906	0.649907	1
ABC-type amino acid transport system, permease component	0.000777441	1.53782e-09	2.77292e-05	0.000661389	4.06472e-09	4.50817e-05	0.158716	1
Phosphoenolpyruvate carboxykinase (ATP)	0.000776566	2.57006e-08	0.000113359	0.000849304	4.62811e-09	4.81046e-05	0.615734	1
Uncharacterized FAD-dependent dehydrogenases	0.000776566	2.57006e-08	0.000113359	0.000887492	1.48927e-08	8.62922e-05	0.530646	1
DNA repair proteins	0.000774493	2.16336e-09	3.28889e-05	0.000687732	3.59181e-08	0.000134011	0.596655	1
Predicted tRNA(5-methylaminomethyl-2-thiouridylate) methyltransferase, contains the PP-loop ATPase domain	0.000773618	5.56324e-09	5.27411e-05	0.000871421	1.30166e-07	0.000255114	0.754284	1
Dihydroxyacid dehydratase/phosphogluconate dehydratase	0.000771545	1.74871e-08	9.3507e-05	0.000742839	5.96778e-10	1.72739e-05	0.797446	1
Predicted S-adenosylmethionine-dependent methyltransferase involved in cell envelope biogenesis	0.000769794	1.2091e-08	7.77529e-05	0.000814016	9.621e-09	6.93578e-05	0.719939	1
Peptide chain release factor RF-3	0.000769794	1.2091e-08	7.77529e-05	0.000762657	6.47916e-10	1.79988e-05	0.933112	1
Type IV secretory pathway, VirD4 components	0.000767722	9.38316e-09	6.84951e-05	0.000809667	4.91127e-09	4.95544e-05	0.671452	1
5,10-methylene-tetrahydrofolate dehydrogenase/Methenyl tetrahydrofolate cyclohydrolase	0.000766847	5.87206e-10	1.71349e-05	0.000731117	2.13012e-09	3.26352e-05	0.449221	1
(acyl-carrier-protein) S-malonyltransferase	0.000766847	5.87206e-10	1.71349e-05	0.000712023	3.66741e-10	1.35414e-05	0.130585	1
Dipeptidase	0.000765971	2.11212e-08	0.000102765	0.00080157	2.73937e-13	3.70093e-07	0.769221	1
ABC-type Fe3+-siderophore transport system, permease component	0.000764221	1.50179e-07	0.000274025	0.000781026	8.74764e-10	2.09137e-05	0.95398	1
Uncharacterized protein conserved in bacteria	0.000763899	3.78158e-09	4.34832e-05	0.000952022	5.96523e-09	5.46133e-05	0.115554	1
Ribosomal protein L2	0.000760075	6.82383e-10	1.84714e-05	0.000904288	2.09502e-08	0.000102348	0.290064	1
Bacterial nucleoid DNA-binding protein	0.000760075	6.82383e-10	1.84714e-05	0.000736191	2.25126e-08	0.000106096	0.846666	1
GTPase	0.000760075	6.82383e-10	1.84714e-05	0.000664289	2.33833e-09	3.41931e-05	0.133023	1
Membrane protein involved in the export of O-antigen and teichoic acid	0.000760075	6.82383e-10	1.84714e-05	0.000750211	5.35179e-09	5.17291e-05	0.880075	1
Metal-dependent hydrolases of the beta-lactamase superfamily I	0.0007592	9.02056e-09	6.71586e-05	0.000651842	2.52544e-09	3.55348e-05	0.282601	1
Na+/H+-dicarboxylate symporters	0.0007592	9.02056e-09	6.71586e-05	0.000568943	3.78278e-08	0.000137528	0.333732	1
Predicted alternative tryptophan synthase beta-subunit (paralog of TrpB)	0.0007592	9.02056e-09	6.71586e-05	0.000520484	2.40296e-08	0.000109612	0.199887	1
Exonuclease VII, large subunit	0.0007592	9.02056e-09	6.71586e-05	0.000799395	7.15834e-09	5.98262e-05	0.702939	1
Lyzozyme M1 (1,4-beta-N-acetylmuramidase)	0.0007592	9.02056e-09	6.71586e-05	0.00072157	1.06614e-09	2.30883e-05	0.643833	1
FAD synthase	0.000756252	8.55565e-11	6.54051e-06	0.00058139	9.19366e-09	6.77999e-05	0.127163	1
Mannose-1-phosphate guanylyltransferase	0.000756252	8.55565e-11	6.54051e-06	0.000851479	2.57712e-10	1.13515e-05	0.0182549	1
Adenylosuccinate synthase	0.000755377	1.69908e-08	9.21705e-05	0.000830935	1.6899e-10	9.19211e-06	0.514828	1
Superfamily II DNA/RNA helicases, SNF2 family	0.000755377	1.69908e-08	9.21705e-05	0.000547551	1.59489e-08	8.92998e-05	0.231606	1
4-diphosphocytidyl-2-methyl-D-erithritol synthase	0.000755377	1.69908e-08	9.21705e-05	0.000771479	2.58407e-10	1.13668e-05	0.883604	1
Predicted transcriptional regulators	0.000755377	1.69908e-08	9.21705e-05	0.000760483	3.43741e-09	4.14573e-05	0.968715	1
Ribosomal protein S2	0.000753304	5.84877e-09	5.40776e-05	0.000680483	8.23699e-09	6.41755e-05	0.493091	1
DNA polymerase sliding clamp subunit (PCNA homolog)	0.000749481	1.68963e-09	2.90657e-05	0.000701027	3.80749e-09	4.36319e-05	0.467147	1
Predicted P-loop ATPase and inactivated derivatives	0.000747731	4.04384e-08	0.000142194	0.000732443	1.50363e-07	0.000274192	0.96921	1
Alanine racemase	0.000746533	1.60864e-08	8.96838e-05	0.000963019	1.43495e-08	8.47038e-05	0.213244	1
UDP-3-O-[3-hydroxymyristoyl] glucosamine N-acyltransferase	0.000746533	1.60864e-08	8.96838e-05	0.000587914	2.44507e-08	0.000110568	0.376133	1
Predicted methyltransferases	0.000745658	3.28671e-11	4.05383e-06	0.000654017	1.14446e-09	2.39213e-05	0.0636796	1
Predicted transcriptional regulator	0.000745658	3.28671e-11	4.05383e-06	0.000696677	5.28412e-08	0.000162544	0.798719	1
5'-3' exonuclease (including N-terminal domain of PolI)	0.000741835	8.78479e-10	2.0958e-05	0.000756735	3.2075e-08	0.000126639	0.919291	1
Phosphoglycerol transferase and related proteins, alkaline phosphatase superfamily	0.000740959	2.2722e-08	0.000106588	0.000750211	5.35179e-09	5.17291e-05	0.939268	1
Periplasmic protein involved in polysaccharide export	0.000738887	3.14584e-09	3.966e-05	0.000627551	2.50961e-08	0.000112018	0.464603	1
Alpha-L-fucosidase	0.000738887	3.14584e-09	3.966e-05	0.000861026	6.51295e-12	1.80457e-06	0.0960182	1
FKBP-type peptidyl-prolyl cis-trans isomerase (trigger factor)	0.000738011	4.22647e-09	4.59699e-05	0.000708399	2.53732e-08	0.000112635	0.835516	1
Sphingosine kinase and enzymes related to eukaryotic diacylglycerol kinase	0.000738011	4.22647e-09	4.59699e-05	0.000841207	2.33143e-12	1.07968e-06	0.151832	1
Bacterial surface proteins containing Ig-like domains	0.000737136	3.46371e-08	0.0001316	0.000813291	4.90824e-09	4.95391e-05	0.639299	1
Glycogen synthase	0.000734188	1.00768e-08	7.09818e-05	0.000837583	1.92134e-08	9.80138e-05	0.498755	1
ABC-type sugar transport system, ATPase component	0.000730043	9.81372e-08	0.000221514	0.000874321	6.18386e-08	0.000175839	0.656994	1
Oligoendopeptidase F	0.00072949	6.59743e-08	0.000181624	0.000574017	2.89464e-12	1.20305e-06	0.498508	1
Membrane protease subunits, stomatin/prohibitin homologs	0.000729168	3.69291e-08	0.000135884	0.000922657	8.04808e-09	6.34353e-05	0.318548	1
Ribosomal protein L3	0.000728292	5.05101e-09	5.02544e-05	0.000662114	1.27644e-09	2.5263e-05	0.358269	1
Ribonucleases G and E	0.000728292	5.05101e-09	5.02544e-05	0.000744288	6.4778e-09	5.69113e-05	0.862684	1
ABC-type antimicrobial peptide transport system, permease component	0.000727417	2.50286e-09	3.53756e-05	0.000713473	1.362e-09	2.6096e-05	0.787033	1
Acetylornithine deacetylase/Succinyl-diaminopimelate desuccinylase and related deacylases	0.000727417	2.50286e-09	3.53756e-05	0.000749486	1.02382e-08	7.15477e-05	0.814176	1
FOG: CheY-like receiver	0.00072622	7.72264e-08	0.000196502	0.000793473	4.76565e-09	4.88142e-05	0.778134	1
ABC-type dipeptide transport system, periplasmic component	0.000725667	8.53965e-08	0.000206636	0.000734017	4.35049e-09	4.66395e-05	0.973629	1
Translation elongation factor Ts	0.000725344	2.45854e-08	0.000110872	0.000814741	1.59049e-08	8.91765e-05	0.597241	1
Dihydroorotase and related cyclic amidohydrolases	0.000721521	1.47441e-08	8.58606e-05	0.000816916	4.41833e-08	0.000148633	0.633795	1
Cysteine sulfinate desulfinase/cysteine desulfurase and related enzymes	0.000716823	1.22822e-09	2.47812e-05	0.000828761	9.42515e-09	6.86482e-05	0.250771	1
Uncharacterized conserved protein, contains double-stranded beta-helix domain	0.000716823	1.22822e-09	2.47812e-05	0.000735466	1.48874e-08	8.62769e-05	0.865015	1
Endoglucanase	0.000707979	4.93439e-08	0.000157073	0.000662114	1.27644e-09	2.5263e-05	0.807482	1
Predicted permease	0.000707104	1.02082e-08	7.14431e-05	0.000467552	8.86622e-09	6.65816e-05	0.134206	1
Acyl-CoA dehydrogenases	0.000707104	1.02082e-08	7.14431e-05	0.000703201	5.00808e-10	1.58242e-05	0.959279	1
Biopolymer transport proteins	0.000706228	4.02536e-10	1.41869e-05	0.000590936	1.19651e-08	7.73468e-05	0.268861	1
Chorismate synthase	0.000704478	6.8781e-08	0.000185447	0.000711298	2.2258e-09	3.33601e-05	0.975745	1
1-deoxy-D-xylulose 5-phosphate reductoisomerase	0.000704478	6.8781e-08	0.000185447	0.000781751	2.39796e-12	1.09498e-06	0.72356	1
Threonine synthase	0.000704156	3.48803e-08	0.000132061	0.000615104	3.57692e-09	4.22902e-05	0.586091	1
Uncharacterized protein conserved in bacteria	0.000704156	3.48803e-08	0.000132061	0.000555648	3.21851e-09	4.01156e-05	0.38734	1
Histidinol dehydrogenase	0.00070328	4.31171e-09	4.64312e-05	0.000633473	2.28178e-11	3.37771e-06	0.262214	1
Uncharacterized conserved protein	0.00070328	4.31171e-09	4.64312e-05	0.00058139	9.19366e-09	6.77999e-05	0.265342	1
Uridylate kinase	0.00070328	4.31171e-09	4.64312e-05	0.000674561	3.95425e-09	4.44649e-05	0.703174	1
EMAP domain	0.000702405	3.07309e-09	3.91988e-05	0.000669486	1.77722e-08	9.4266e-05	0.782693	1
Phosphatidylserine/phosphatidylglycerophosphate/cardiolipin synthases and related enzymes	0.000702405	3.07309e-09	3.91988e-05	0.000823563	7.15468e-09	5.98109e-05	0.22113	1
Exopolyphosphatase-related proteins	0.000700332	2.29191e-08	0.000107049	0.000832385	1.85383e-09	3.04453e-05	0.353243	1
cAMP-binding proteins - catabolite gene activator and regulatory subunit of cAMP-dependent protein kinases	0.000700332	2.29191e-08	0.000107049	0.000652567	4.93991e-10	1.57161e-05	0.705751	1
Queuine/archaeosine tRNA-ribosyltransferase	0.000693561	4.07012e-08	0.000142656	0.000847855	1.53973e-08	8.7742e-05	0.468921	1
RecA/RadA recombinase	0.000690936	2.6099e-08	0.000114234	0.000682658	4.45458e-11	4.71942e-06	0.94646	1
3-isopropylmalate dehydratase large subunit	0.000689738	2.76801e-08	0.000117644	0.000720845	3.68203e-09	4.2907e-05	0.833057	1
Acyl-coenzyme A synthetases/AMP-(fatty) acid ligases	0.000689738	2.76801e-08	0.000117644	0.000755285	1.51386e-08	8.70018e-05	0.701244	1
Uncharacterized protein conserved in bacteria	0.000689738	2.76801e-08	0.000117644	0.000809667	4.91127e-09	4.95544e-05	0.463996	1
Acyl carrier protein	0.000688863	2.04975e-09	3.20137e-05	0.000760483	3.43741e-09	4.14573e-05	0.294581	1
Short-chain alcohol dehydrogenase of unknown specificity	0.000688863	2.04975e-09	3.20137e-05	0.00048592	1.53116e-09	2.76691e-05	0.0445522	1
HD-GYP domain	0.00068679	6.35545e-08	0.000178262	0.000907187	6.59735e-08	0.000181623	0.493688	1
Predicted N6-adenine-specific DNA methylase	0.000686237	1.01139e-07	0.000224876	0.00064447	2.24024e-09	3.34682e-05	0.877404	1
Prolipoprotein diacylglyceryltransferase	0.000685915	1.71613e-08	9.26318e-05	0.000696554	2.19015e-08	0.000104646	0.941122	1
Asparagine synthase (glutamine-hydrolyzing)	0.00068504	9.80503e-11	7.0018e-06	0.000994559	3.66327e-08	0.000135338	0.147059	1
Transcription elongation factor	0.000684165	1.23648e-08	7.86282e-05	0.00061438	1.00994e-09	2.24715e-05	0.498993	1
Uncharacterized conserved protein	0.000684165	1.23648e-08	7.86282e-05	0.000483021	5.32629e-09	5.16057e-05	0.163868	1
Adenylosuccinate lyase	0.000682967	4.6971e-08	0.00015325	0.000769305	1.00318e-08	7.08229e-05	0.655584	1
Glycerol-3-phosphate dehydrogenase	0.000682092	9.1449e-09	6.76199e-05	0.000699577	1.38676e-08	8.32693e-05	0.891423	1
Superfamily I DNA and RNA helicases and helicase subunits	0.000682092	9.1449e-09	6.76199e-05	0.000637823	2.99096e-08	0.00012229	0.787269	1
Ammonia permease	0.000681217	6.48726e-10	1.80101e-05	0.000725195	1.15536e-08	7.60051e-05	0.627692	1
Membrane-associated lipoprotein involved in thiamine biosynthesis	0.000681217	6.48726e-10	1.80101e-05	0.000511662	1.2879e-08	8.02464e-05	0.170834	1
Xanthine/uracil permeases	0.000681217	6.48726e-10	1.80101e-05	0.000629849	1.8323e-08	9.57158e-05	0.646728	1
Signal transduction histidine kinase	0.000679144	3.289e-08	0.000128238	0.00061003	1.86016e-08	9.64407e-05	0.712824	1
Gamma-glutamyl phosphate reductase	0.000678269	3.63089e-09	4.2608e-05	0.000706826	2.64121e-08	0.000114918	0.842359	1
Flavodoxins	0.000678269	3.63089e-09	4.2608e-05	0.000576917	1.29534e-08	8.04778e-05	0.376604	1
Ornithine carbamoyltransferase	0.000677393	3.70178e-09	4.3022e-05	0.000692205	4.07056e-10	1.42663e-05	0.78118	1
Adenine/guanine phosphoribosyltransferases and related PRPP-binding proteins	0.000677393	3.70178e-09	4.3022e-05	0.000477823	1.18129e-08	7.68534e-05	0.149297	1
Phosphate starvation-inducible protein PhoH, predicted ATPase	0.000677393	3.70178e-09	4.3022e-05	0.00068713	4.68163e-08	0.000152997	0.953857	1
Predicted ATPase of the PP-loop superfamily implicated in cell cycle control	0.000675643	9.18335e-08	0.000214282	0.000727369	3.66995e-08	0.000135461	0.866555	1
DNA-directed RNA polymerase specialized sigma subunit, sigma54 homolog	0.00067357	9.2572e-09	6.80338e-05	0.000699577	1.38676e-08	8.32693e-05	0.837033	1
Glutamine synthetase	0.000671497	1.22349e-08	7.82142e-05	0.000571843	6.78683e-09	5.8253e-05	0.404601	1
ABC-type Fe3+-hydroxamate transport system, periplasmic component	0.000670622	1.09986e-10	7.41573e-06	0.00045293	7.83811e-09	6.26024e-05	0.0773554	1
Uncharacterized flavoproteins	0.000669747	1.7315e-08	9.30457e-05	0.000761208	9.36455e-10	2.16386e-05	0.452624	1
Methylase of polypeptide chain release factors	0.000668872	6.385e-08	0.000178676	0.000565195	1.86888e-09	3.05686e-05	0.623415	1
D-alanyl-D-alanine carboxypeptidase	0.000666799	2.1031e-09	3.24276e-05	0.000736315	5.19028e-08	0.000161094	0.72064	1
ATP-dependent nuclease, subunit B	0.000664726	2.59102e-08	0.00011382	0.00064447	2.24024e-09	3.34682e-05	0.88675	1
ADP-glucose pyrophosphorylase	0.000662101	4.09377e-08	0.000143069	0.000622477	1.42714e-09	2.67128e-05	0.817423	1
Branched-chain amino acid aminotransferase/4-amino-4-deoxychorismate lyase	0.000660028	2.02071e-11	3.17861e-06	0.000811842	1.96087e-10	9.9017e-06	0.0096166	1
Mannitol-1-phosphate/altronate dehydrogenases	0.000660028	2.02071e-11	3.17861e-06	0.000898489	6.31727e-09	5.62017e-05	0.0544573	1
Predicted GTPase	0.000660028	2.02071e-11	3.17861e-06	0.000749486	1.02382e-08	7.15477e-05	0.332117	1
Inorganic pyrophosphatase	0.000660028	2.02071e-11	3.17861e-06	0.000841932	8.73484e-10	2.08984e-05	0.0139303	1
Anthranilate/para-aminobenzoate synthases component I	0.000657955	4.46567e-08	0.000149427	0.000568095	2.41312e-08	0.000109843	0.679164	1
Argininosuccinate lyase	0.00065708	8.14004e-09	6.37967e-05	0.000718671	2.09564e-08	0.000102363	0.656632	1
UDP-N-acetylmuramate dehydrogenase	0.00065708	8.14004e-09	6.37967e-05	0.000748036	2.47243e-08	0.000111185	0.557027	1
Peptidyl-prolyl cis-trans isomerase (rotamase) - cyclophilin family	0.000656205	9.53383e-10	2.18333e-05	0.000535105	7.66124e-10	1.9572e-05	0.0559674	1
Predicted phosphohydrolases	0.000656205	9.53383e-10	2.18333e-05	0.000634198	1.07615e-09	2.31964e-05	0.56496	1
Phosphoribosylaminoimidazolesuccinocarboxamide (SAICAR) synthase	0.000654132	3.09581e-08	0.000124415	0.000502115	9.99684e-09	7.06995e-05	0.393154	1
Predicted GTPases	0.000653257	3.00853e-09	3.87848e-05	0.000588762	3.74301e-08	0.000136803	0.696979	1
Single-stranded DNA-binding protein	0.000652381	4.38893e-09	4.68451e-05	0.000731117	2.13012e-09	3.26352e-05	0.292405	1
Uncharacterized bacitracin resistance protein	0.000652381	4.38893e-09	4.68451e-05	0.000580665	1.53541e-08	8.76186e-05	0.552273	1
dTDP-4-dehydrorhamnose reductase	0.000651506	3.50993e-08	0.000132475	0.000679758	1.41101e-08	8.39942e-05	0.879492	1
Aspartate-semialdehyde dehydrogenase	0.000649434	3.79388e-10	1.3773e-05	0.000836735	4.46153e-08	0.000149357	0.332241	1
Acetyl-CoA hydrolase	0.000649434	3.79388e-10	1.3773e-05	0.000855103	2.43962e-08	0.000110445	0.201635	1
Signal recognition particle GTPase	0.000649434	3.79388e-10	1.3773e-05	0.000654017	1.14446e-09	2.39213e-05	0.889905	1
Chromate transport protein ChrA	0.00064561	2.52627e-10	1.12389e-05	0.000510089	4.33982e-08	0.000147306	0.470361	1
Predicted NADH:ubiquinone oxidoreductase, subunit RnfC	0.00064561	2.52627e-10	1.12389e-05	0.00088012	5.97835e-10	1.72892e-05	0.010994	1
ABC-type dipeptide/oligopeptide/nickel transport systems, permease components	0.000644735	1.87672e-08	9.68689e-05	0.000593836	7.43386e-12	1.92793e-06	0.647673	1
Thiol-disulfide isomerase and thioredoxins	0.000643538	3.64549e-08	0.000135009	0.000673836	1.21487e-09	2.46462e-05	0.847616	1
Pseudouridylate synthase	0.000641787	2.62824e-09	3.62508e-05	0.000558671	4.36895e-08	0.0001478	0.637318	1
IMP dehydrogenase/GMP reductase	0.000641787	2.62824e-09	3.62508e-05	0.000684832	5.99221e-09	5.47367e-05	0.57931	1
Uncharacterized Fe-S center protein	0.000641787	2.62824e-09	3.62508e-05	0.00075456	9.02714e-09	6.71831e-05	0.266532	1
Transposase and inactivated derivatives	0.000641787	2.62824e-09	3.62508e-05	0.000609182	4.55601e-08	0.000150931	0.86292	1
Glutamate synthase domain 2	0.000639714	2.41988e-08	0.000109997	0.000732567	9.80602e-11	7.00215e-06	0.502628	1
Ribosomal protein S3	0.000638839	1.18753e-09	2.43673e-05	0.000593836	7.43386e-12	1.92793e-06	0.202706	1
Predicted Na+-dependent transporter	0.000638839	1.18753e-09	2.43673e-05	0.000673111	4.66092e-11	4.82749e-06	0.292158	1
Beta-fructosidases (levanase/invertase)	0.000636766	5.82192e-08	0.000170615	0.000568218	4.95159e-08	0.000157347	0.802912	1
dGTP triphosphohydrolase	0.000635891	1.4445e-08	8.49854e-05	0.000762657	6.47916e-10	1.79988e-05	0.270191	1
Predicted HD superfamily hydrolase	0.000635891	1.4445e-08	8.49854e-05	0.000725919	1.83644e-08	9.58238e-05	0.560379	1
Guanylate kinase	0.000635016	8.30969e-13	6.44581e-07	0.00059746	2.04107e-08	0.000101021	0.757284	1
Transcription antiterminator	0.000634141	1.48866e-08	8.62745e-05	0.000685681	7.42162e-08	0.000192635	0.834338	1
Predicted Rossmann fold nucleotide-binding protein involved in DNA uptake	0.000631193	1.31651e-09	2.56565e-05	0.000681208	3.93505e-09	4.43568e-05	0.447006	1
Aspartyl aminopeptidase	0.000631193	1.31651e-09	2.56565e-05	0.000563021	1.66897e-09	2.88874e-05	0.21159	1
4-diphosphocytidyl-2C-methyl-D-erythritol 2-phosphate synthase	0.000631193	1.31651e-09	2.56565e-05	0.000650393	1.13017e-08	7.51722e-05	0.837269	1
SOS-response transcriptional repressors (RecA-mediated autopeptidases)	0.000631193	1.31651e-09	2.56565e-05	0.000452206	1.35865e-08	8.24211e-05	0.170249	1
Preprotein translocase subunit SecF	0.000628245	2.44463e-09	3.49616e-05	0.000605558	5.37417e-09	5.18371e-05	0.761189	1
Phosphoribosylaminoimidazole (AIR) synthetase	0.000624422	1.97996e-10	9.94976e-06	0.000573292	6.93085e-10	1.86156e-05	0.136426	1
Arylsulfatase regulator (Fe-S oxidoreductase)	0.000624422	1.97996e-10	9.94976e-06	0.000607007	1.67352e-08	9.14745e-05	0.8746	1
Predicted phosphatase homologous to the C-terminal domain of histone macroH2A1	0.000624422	1.97996e-10	9.94976e-06	0.000570393	1.91651e-08	9.78904e-05	0.63591	1
Phosphoserine aminotransferase	0.000620598	4.53734e-10	1.50621e-05	0.000672386	4.49473e-10	1.49912e-05	0.135604	1
dTDP-4-dehydrorhamnose 3,5-epimerase and related enzymes	0.000619723	2.02778e-08	0.000100692	0.000604833	2.05036e-09	3.20184e-05	0.905874	1
Sporulation protein and related proteins	0.00061765	4.15069e-09	4.5556e-05	0.000505014	1.47071e-10	8.57529e-06	0.135728	1
Sugar phosphate isomerases/epimerases	0.000616775	3.21185e-09	4.0074e-05	0.000545377	1.7813e-09	2.98438e-05	0.278413	1
Shikimate 5-dehydrogenase	0.000613827	8.4412e-10	2.05441e-05	0.000506464	4.64892e-09	4.82127e-05	0.173878	1
Ribosome recycling factor	0.000610004	3.99219e-11	4.46777e-06	0.000535105	7.66124e-10	1.9572e-05	0.0646204	1
Pyruvate/2-oxoglutarate dehydrogenase complex, dihydrolipoamide dehydrogenase (E3) component, and related enzymes	0.000610004	3.99219e-11	4.46777e-06	0.000592386	2.84401e-09	3.77095e-05	0.68875	1
Serine protease inhibitor	0.000610004	3.99219e-11	4.46777e-06	0.00056737	1.62089e-08	9.00247e-05	0.68434	1
Predicted membrane protein	0.000608254	6.17604e-08	0.000175728	0.000403746	5.94164e-09	5.45052e-05	0.376852	1
Uncharacterized conserved protein	0.000606181	1.7381e-09	2.94796e-05	0.00075601	2.28212e-08	0.000106821	0.298884	1
Asp-tRNAAsn/Glu-tRNAGln amidotransferase A subunit and related amidases	0.000605306	2.65004e-08	0.00011511	0.000430212	4.06707e-08	0.000142602	0.456399	1
Putative regulator of cell autolysis	0.000605306	2.65004e-08	0.00011511	0.000714198	4.21631e-09	4.59147e-05	0.485609	1
Dinucleotide-utilizing enzymes involved in molybdopterin and thiamine biosynthesis family 1	0.000603233	1.93921e-09	3.11384e-05	0.000591661	6.61898e-09	5.75282e-05	0.881487	1
Predicted phosphatase/phosphohexomutase	0.00060116	6.29319e-08	0.000177387	0.000673836	1.21487e-09	2.46462e-05	0.730882	1
Response regulator containing CheY-like receiver domain and AraC-type DNA-binding domain	0.00059941	7.50698e-11	6.12657e-06	0.000810392	1.76842e-09	2.97357e-05	0.0208081	1
tRNA and rRNA cytosine-C5-methylases	0.000595587	7.13309e-10	1.88853e-05	0.00064592	1.06889e-08	7.31056e-05	0.575213	1
Carbamoylphosphate synthase small subunit	0.000595587	7.13309e-10	1.88853e-05	0.000637098	2.10007e-08	0.000102471	0.734388	1
Archaeal/vacuolar-type H+-ATPase subunit A	0.000594711	2.18469e-08	0.000104515	0.000623202	9.50567e-11	6.89408e-06	0.817775	1
Cytosine deaminase and related metal-dependent hydrolases	0.000594389	9.07318e-08	0.000212993	0.000558671	4.36895e-08	0.0001478	0.907966	1
ABC-type sugar transport systems, ATPase components	0.000591763	3.85392e-09	4.38972e-05	0.000770754	1.94507e-09	3.11855e-05	0.0837346	1
Activator of 2-hydroxyglutaryl-CoA dehydratase (HSP70-class ATPase domain)	0.000590888	3.35546e-08	0.000129527	0.000648218	3.62495e-08	0.000134628	0.793999	1
Phosphopantetheine adenylyltransferase	0.000590566	7.06736e-08	0.000187981	0.00041172	5.34648e-08	0.0001635	0.553562	1
Putative translation factor (SUA5)	0.000590013	9.25852e-08	0.000215157	0.000650393	1.13017e-08	7.51722e-05	0.822194	1
Tryptophanyl-tRNA synthetase	0.000588815	5.59178e-10	1.67209e-05	0.000698004	4.16353e-08	0.000144283	0.540866	1
Uncharacterized conserved protein	0.000585867	1.19626e-08	7.7339e-05	0.000466827	4.37354e-09	4.67629e-05	0.312947	1
Peroxiredoxin	0.000584992	1.3748e-10	8.29096e-06	0.000640846	8.61335e-09	6.56253e-05	0.502166	1
F0F1-type ATP synthase, gamma subunit	0.000582919	3.80643e-08	0.000137957	0.000670936	5.96857e-09	5.46286e-05	0.614203	1
Predicted metal-dependent phosphoesterases (PHP family)	0.000582044	5.47626e-09	5.23271e-05	0.000328821	7.56632e-09	6.15074e-05	0.0908386	1
Flagellin and related hook-associated proteins	0.000582044	5.47626e-09	5.23271e-05	0.000710573	5.65598e-09	5.31788e-05	0.218311	1
Uncharacterized proteins, homologs of microcin C7 resistance protein MccF	0.000582044	5.47626e-09	5.23271e-05	0.000623926	3.34091e-10	1.29246e-05	0.531007	1
Arylsulfatase A and related enzymes	0.000582044	5.47626e-09	5.23271e-05	0.000666463	1.75403e-08	9.36492e-05	0.525952	1
Type IV secretory pathway, VirB4 components	0.000580294	2.829e-08	0.000118933	0.000582839	1.58626e-09	2.81626e-05	0.987631	1
Predicted hydrolases or acyltransferases (alpha/beta hydrolase superfamily)	0.000578221	1.49225e-09	2.73153e-05	0.000562296	4.74458e-09	4.87061e-05	0.808999	1
Periplasmic serine proteases (ClpP class)	0.000578221	1.49225e-09	2.73153e-05	0.000453655	3.66088e-09	4.27837e-05	0.134083	1
DNA modification methylase	0.000578221	1.49225e-09	2.73153e-05	0.000613655	1.40749e-11	2.65282e-06	0.318074	1
DNA polymerase III, delta subunit	0.000577346	6.80121e-09	5.83147e-05	0.000414743	1.19216e-09	2.44148e-05	0.126804	1
Tetraacyldisaccharide-1-P 4'-kinase	0.000575273	1.54645e-08	8.79333e-05	0.000475649	6.05332e-10	1.73973e-05	0.376975	1
Predicted sugar kinase	0.000574398	1.06112e-11	2.30338e-06	0.000448458	1.46806e-08	8.56754e-05	0.268049	1
Na+/H+ antiporter NhaD and related arsenite permeases	0.000574398	1.06112e-11	2.30338e-06	0.00064157	4.19649e-09	4.58066e-05	0.269344	1
Dihydrodipicolinate reductase	0.000573523	1.38866e-08	8.33266e-05	0.000466102	1.45198e-09	2.69442e-05	0.339796	1
Archaeal/vacuolar-type H+-ATPase subunit B	0.000572647	5.70926e-08	0.000168957	0.000585739	5.22492e-09	5.11122e-05	0.94363	1
Type II secretory pathway, pseudopilin PulG	0.00057145	7.91822e-09	6.29215e-05	0.00058139	9.19366e-09	6.77999e-05	0.92319	1
Ribosomal protein L14	0.000570575	1.03135e-09	2.27085e-05	0.000458005	1.15911e-08	7.61285e-05	0.281065	1
Saccharopine dehydrogenase and related proteins	0.000569377	8.75038e-08	0.00020917	0.000575467	3.33588e-09	4.08404e-05	0.979834	1
Predicted unsaturated glucuronyl hydrolase involved in regulation of bacterial surface properties, and related proteins	0.000569377	8.75038e-08	0.00020917	0.000637098	2.10007e-08	0.000102471	0.80629	1
ABC-type sugar transport system, periplasmic component	0.000568502	3.0524e-08	0.00012354	0.000626224	7.59013e-08	0.000194809	0.831322	1
Ribosomal protein L1	0.000567627	2.87428e-09	3.79096e-05	0.000620302	1.48501e-08	8.61689e-05	0.631358	1
Small-conductance mechanosensitive channel	0.000567627	2.87428e-09	3.79096e-05	0.000425015	4.00047e-10	1.4143e-05	0.0726071	1
Ribosomal protein S7	0.000566752	4.55447e-09	4.77204e-05	0.000620302	1.48501e-08	8.61689e-05	0.638599	1
Ribosomal protein L10	0.000566752	4.55447e-09	4.77204e-05	0.00042574	6.4428e-11	5.67574e-06	0.100161	1
Ribosomal protein S4 and related proteins	0.000565876	3.55646e-08	0.00013335	0.000553474	7.48113e-10	1.93405e-05	0.931707	1
Pyrroline-5-carboxylate reductase	0.000565554	6.78281e-08	0.000184158	0.000423565	5.78465e-09	5.37803e-05	0.545924	1
Argininosuccinate synthase	0.000564679	1.94154e-08	9.85277e-05	0.000742839	5.96778e-10	1.72739e-05	0.208667	1
Acetylglutamate semialdehyde dehydrogenase	0.000563804	3.32703e-10	1.28977e-05	0.000505739	1.61244e-09	2.8394e-05	0.198607	1
ABC-type dipeptide/oligopeptide/nickel transport systems, permease components	0.000563804	3.32703e-10	1.28977e-05	0.000456555	2.6632e-09	3.64911e-05	0.110314	1
Permeases	0.000562928	1.058e-08	7.27322e-05	0.000455105	1.97981e-11	3.14628e-06	0.266049	1
Ribosomal protein L6P/L9E	0.000560856	1.08092e-08	7.35158e-05	0.000546101	4.93272e-09	4.96625e-05	0.88967	1
Sulfate permease and related transporters (MFS superfamily)	0.000560856	1.08092e-08	7.35158e-05	0.000615829	7.71503e-09	6.21089e-05	0.623877	1
Predicted permease	0.00055998	2.93505e-10	1.21141e-05	0.000580665	1.53541e-08	8.76186e-05	0.841882	1
Pentose-5-phosphate-3-epimerase	0.000559105	1.91078e-08	9.77441e-05	0.000624651	2.14425e-09	3.27433e-05	0.590336	1
DNA replication protein	0.000559105	1.91078e-08	9.77441e-05	0.000434562	1.12242e-09	2.36899e-05	0.336997	1
Cytidylate kinase	0.000557908	3.59838e-08	0.000134134	0.000583564	1.3924e-10	8.34386e-06	0.873802	1
Anti-anti-sigma regulatory factor (antagonist of anti-sigma factor)	0.000557908	3.59838e-08	0.000134134	0.000628276	3.47619e-08	0.000131837	0.755746	1
Anthranilate phosphoribosyltransferase	0.000557032	4.70527e-09	4.85039e-05	0.000390575	4.15018e-08	0.000144052	0.381836	1
tRNA-(guanine-N1)-methyltransferase	0.000556157	2.75668e-09	3.7126e-05	0.000524833	1.72987e-10	9.30018e-06	0.514005	1
3-dehydroquinate synthetase	0.000556157	2.75668e-09	3.7126e-05	0.00056447	2.31123e-10	1.075e-05	0.851563	1
Nucleotide-binding protein implicated in inhibition of septum formation	0.000556157	2.75668e-09	3.7126e-05	0.000505014	1.47071e-10	8.57529e-06	0.302807	1
Serine/threonine protein phosphatase	0.000556157	2.75668e-09	3.7126e-05	0.000733292	1.43872e-09	2.68208e-05	0.0623796	1
Exonuclease III	0.000556157	2.75668e-09	3.7126e-05	0.000565195	1.86888e-09	3.05686e-05	0.875312	1
ABC-type (unclassified) transport system, ATPase component	0.000556157	2.75668e-09	3.7126e-05	0.000372931	1.45592e-08	8.53206e-05	0.184375	1
Predicted outer membrane protein	0.000556157	2.75668e-09	3.7126e-05	0.000426464	1.29993e-09	2.54944e-05	0.105472	1
ABC-type cobalt transport system, ATPase component	0.000555282	3.01381e-08	0.000122756	0.000854502	6.23495e-08	0.000176564	0.288991	1
Ribosomal protein S9	0.000554084	2.38152e-08	0.000109122	0.000396374	4.2037e-10	1.44978e-05	0.277683	1
Chloride channel protein EriC	0.000553209	1.10375e-09	2.34921e-05	0.000604108	2.97667e-10	1.21997e-05	0.190711	1
Ribosomal protein S10	0.000553209	1.10375e-09	2.34921e-05	0.000276737	1.87028e-10	9.67027e-06	0.0114653	1
Shikimate kinase	0.000553209	1.10375e-09	2.34921e-05	0.000412568	1.40686e-08	8.38708e-05	0.232433	1
Penicillin tolerance protein	0.000552334	7.72224e-09	6.21379e-05	0.000656917	2.12989e-08	0.000103196	0.492967	1
Threonine aldolase	0.000552334	7.72224e-09	6.21379e-05	0.000397824	5.86123e-09	5.41351e-05	0.196415	1
Prephenate dehydratase	0.000550261	1.4149e-08	8.41102e-05	0.000507189	9.25654e-09	6.80314e-05	0.734512	1
Serine acetyltransferase	0.000550261	1.4149e-08	8.41102e-05	0.000621752	4.33036e-09	4.65315e-05	0.544008	1
Transcriptional regulator containing an amidase domain and an AraC-type DNA-binding HTH domain	0.000550261	1.4149e-08	8.41102e-05	0.000554199	4.57272e-13	4.78159e-07	0.970134	1
Ribosomal protein L4	0.000549386	4.61962e-12	1.51981e-06	0.000512387	7.30301e-09	6.04277e-05	0.604914	1
Preprotein translocase subunit YidC	0.000549386	4.61962e-12	1.51981e-06	0.000673111	4.66092e-11	4.82749e-06	0.00628431	0.925324
Phosphatidylserine decarboxylase	0.000548511	1.51902e-08	8.71498e-05	0.000386102	3.57175e-11	4.22596e-06	0.198843	1
Triosephosphate isomerase	0.000547313	4.18925e-08	0.000144728	0.000613655	1.40749e-11	2.65282e-06	0.694915	1
Ribulose-5-phosphate 4-epimerase and related epimerases and aldolases	0.000546438	6.98521e-09	5.90983e-05	0.000620302	1.48501e-08	8.61689e-05	0.55829	1
NAD synthase	0.000544688	2.51605e-08	0.000112162	0.000554923	8.23925e-10	2.02969e-05	0.932988	1
Type II secretory pathway, pullulanase PulA and related glycosidases	0.000544688	2.51605e-08	0.000112162	0.000697402	4.07411e-08	0.000142725	0.503207	1
Predicted Zn-dependent hydrolases of the beta-lactamase fold	0.000544688	2.51605e-08	0.000112162	0.000382478	1.79997e-08	9.48675e-05	0.379261	1
ABC-type spermidine/putrescine transport systems, ATPase components	0.000544688	2.51605e-08	0.000112162	0.000565072	1.7732e-07	0.000297759	0.951786	1
Biotin-(acetyl-CoA carboxylase) ligase	0.000542615	2.32377e-09	3.40864e-05	0.000470451	4.25482e-08	0.000145856	0.680324	1
Protein chain release factor B	0.00054174	5.31348e-09	5.15436e-05	0.000656192	1.39036e-08	8.33774e-05	0.360022	1
Tryptophan synthase beta chain	0.000540542	6.5041e-08	0.000180334	0.000585014	1.95857e-09	3.12935e-05	0.836211	1
Dihydropteroate synthase and related enzymes	0.000537916	1.17215e-08	7.65554e-05	0.000469001	2.25649e-08	0.000106219	0.646964	1
Formate hydrogenlyase subunit 6/NADH:ubiquinone oxidoreductase 23 kD subunit (chain I)	0.000537916	1.17215e-08	7.65554e-05	0.000466102	1.45198e-09	2.69442e-05	0.482337	1
Ribosomal protein L5	0.000535844	9.71412e-09	6.96926e-05	0.000522658	5.03123e-09	5.01559e-05	0.898756	1
DNA polymerase III, epsilon subunit and related 3'-5' exonucleases	0.000534968	5.07997e-10	1.59373e-05	0.000496192	2.87902e-09	3.79409e-05	0.462831	1
Actin-like ATPase involved in cell division	0.000534968	5.07997e-10	1.59373e-05	0.000684832	5.99221e-09	5.47367e-05	0.122381	1
ADP-ribosylglycohydrolase	0.000534968	5.07997e-10	1.59373e-05	0.000529182	3.28768e-08	0.000128212	0.970708	1
Phosphomannose isomerase	0.000534968	5.07997e-10	1.59373e-05	0.000456555	2.6632e-09	3.64911e-05	0.184127	1
Predicted periplasmic solute-binding protein	0.000534968	5.07997e-10	1.59373e-05	0.000513836	8.64474e-10	2.07903e-05	0.519131	1
Predicted GTPase	0.000534093	2.06318e-08	0.000101567	0.00045293	7.83811e-09	6.26024e-05	0.56938	1
Transcription elongation factor	0.000532021	3.99274e-09	4.46808e-05	0.000516011	2.99008e-09	3.86658e-05	0.819178	1
Glucuronate isomerase	0.000532021	3.99274e-09	4.46808e-05	0.000530632	5.63471e-08	0.00016785	0.996246	1
Predicted membrane-associated Zn-dependent proteases 1	0.000531145	3.35368e-09	4.09492e-05	0.000651842	2.52544e-09	3.55348e-05	0.155126	1
NADH:ubiquinone oxidoreductase, NADH-binding (51 kD) subunit	0.000528197	7.7373e-10	1.96689e-05	0.00042574	6.4428e-11	5.67574e-06	0.0419002	1
Glycogen debranching enzyme	0.000528197	7.7373e-10	1.96689e-05	0.00056592	5.07777e-09	5.03873e-05	0.563203	1
Anti-sigma regulatory factor (Ser/Thr protein kinase)	0.000527322	8.70173e-09	6.59611e-05	0.000608457	3.43807e-08	0.000131112	0.634971	1
Glutamate racemase	0.000525249	1.2892e-08	8.0287e-05	0.000506464	4.64892e-09	4.82127e-05	0.868298	1
Aminopeptidase C	0.000524374	5.70952e-11	5.34299e-06	0.00061438	1.00994e-09	2.24715e-05	0.0614412	1
Predicted transcriptional regulator	0.000521426	6.11067e-09	5.52751e-05	0.000362659	1.82758e-08	9.55924e-05	0.276745	1
Predicted ATPase (AAA+ superfamily)	0.000520551	1.84284e-09	3.03549e-05	0.000442659	1.06213e-08	7.28742e-05	0.443269	1
Uncharacterized conserved protein	0.000519676	2.6905e-08	0.000115985	0.000556373	7.18423e-09	5.99342e-05	0.810894	1
Glutamate synthase domain 1	0.000517603	1.83173e-09	3.02632e-05	0.000601933	4.46633e-09	4.72564e-05	0.260447	1
N-formylmethionyl-tRNA deformylase	0.000517603	1.83173e-09	3.02632e-05	0.000674561	3.95425e-09	4.44649e-05	0.100647	1
Uracil DNA glycosylase	0.000517603	1.83173e-09	3.02632e-05	0.000385377	4.86267e-10	1.55927e-05	0.0618029	1
UDP-3-O-acyl-N-acetylglucosamine deacetylase	0.000517603	1.83173e-09	3.02632e-05	0.000459454	2.68035e-08	0.000115766	0.677083	1
Predicted esterase of the alpha-beta hydrolase superfamily	0.000517603	1.83173e-09	3.02632e-05	0.000505739	1.61244e-09	2.8394e-05	0.808649	1
Predicted EndoIII-related endonuclease	0.000516728	6.13095e-09	5.53667e-05	0.000483746	2.02083e-09	3.1787e-05	0.653483	1
GDP-D-mannose dehydratase	0.000516728	6.13095e-09	5.53667e-05	0.000524833	1.72987e-10	9.30018e-06	0.904487	1
A/G-specific DNA glycosylase	0.000516728	6.13095e-09	5.53667e-05	0.000360361	2.51514e-08	0.000112141	0.331511	1
Transketolase, C-terminal subunit	0.000516728	6.13095e-09	5.53667e-05	0.000504289	2.52828e-10	1.12434e-05	0.847854	1
Adenylate kinase and related kinases	0.000514655	1.65188e-08	9.08813e-05	0.000444833	3.60089e-10	1.34181e-05	0.537735	1
Arabinogalactan endo-1,4-beta-galactosidase	0.000514655	1.65188e-08	9.08813e-05	0.000480846	2.46694e-08	0.000111062	0.840225	1
Phytoene dehydrogenase and related proteins	0.000512905	1.29214e-08	8.03786e-05	0.000446283	1.37491e-09	2.62193e-05	0.525492	1
Uncharacterized protein conserved in bacteria	0.000510832	8.67757e-09	6.58694e-05	0.000607007	1.67352e-08	9.14745e-05	0.499231	1
Asparagine synthetase A	0.000510832	8.67757e-09	6.58694e-05	0.000529182	3.28768e-08	0.000128212	0.913682	1
Predicted NADH:ubiquinone oxidoreductase, subunit RnfD	0.000510832	8.67757e-09	6.58694e-05	0.000646645	1.72698e-08	9.29243e-05	0.35065	1
Ribosomal protein L15	0.000509957	7.80957e-10	1.97605e-05	0.000405196	4.42106e-10	1.48678e-05	0.0543337	1
Ca2+/Na+ antiporter	0.000509957	7.80957e-10	1.97605e-05	0.000631299	6.28957e-09	5.60784e-05	0.174693	1
Metal-dependent amidase/aminoacylase/carboxypeptidase	0.000509957	7.80957e-10	1.97605e-05	0.000324471	6.59062e-09	5.74048e-05	0.0968561	1
6-phosphogluconolactonase/Glucosamine-6-phosphate isomerase/deaminase	0.000509081	2.22143e-08	0.00010539	0.000596011	7.536e-09	6.1384e-05	0.554743	1
Di- and tricarboxylate transporters	0.000507009	3.33868e-09	4.08576e-05	0.000654017	1.14446e-09	2.39213e-05	0.0941464	1
Uncharacterized protein conserved in bacteria	0.000507009	3.33868e-09	4.08576e-05	0.000601208	8.99813e-09	6.70751e-05	0.348343	1
Cell wall-associated hydrolases (invasion-associated proteins)	0.000506133	4.00914e-09	4.47724e-05	0.000563745	1.64484e-10	9.06874e-06	0.327998	1
ADP-heptose:LPS heptosyltransferase	0.000505258	3.40096e-08	0.000130402	0.000533655	8.05242e-10	2.00654e-05	0.851439	1
Signal transduction histidine kinase	0.000504061	2.05946e-08	0.000101476	0.000366283	2.4515e-11	3.50107e-06	0.298064	1
Ribose 5-phosphate isomerase RpiB	0.000503185	5.02172e-10	1.58457e-05	0.000494018	9.25808e-10	2.15152e-05	0.771778	1
Tfp pilus assembly protein PilF	0.000503185	5.02172e-10	1.58457e-05	0.000543202	1.75378e-09	2.96123e-05	0.351121	1
Diaminopimelate epimerase	0.00050231	9.73969e-09	6.97843e-05	0.00053438	1.2175e-13	2.46729e-07	0.694315	1
dsRNA-specific ribonuclease	0.00050231	9.73969e-09	6.97843e-05	0.000433837	3.78599e-09	4.35086e-05	0.50739	1
Membrane-associated phospholipid phosphatase	0.00050231	9.73969e-09	6.97843e-05	0.000502115	9.99684e-09	7.06995e-05	0.998814	1
Predicted amidophosphoribosyltransferases	0.00050231	9.73969e-09	6.97843e-05	0.000535105	7.66124e-10	1.9572e-05	0.698824	1
Aconitase A	0.00050231	9.73969e-09	6.97843e-05	0.000462477	1.0411e-08	7.21493e-05	0.735109	1
Alcohol dehydrogenase, class IV	0.00050231	9.73969e-09	6.97843e-05	0.000628276	3.47619e-08	0.000131837	0.502042	1
Formyltetrahydrofolate synthetase	0.000500237	1.16934e-08	7.64638e-05	0.000777402	2.88034e-08	0.000120007	0.187471	1
Uracil phosphoribosyltransferase	0.000499362	1.68038e-10	9.16618e-06	0.000519034	4.45508e-08	0.000149249	0.911103	1
Thymidylate synthase	0.000499362	1.68038e-10	9.16618e-06	0.000692205	4.07056e-10	1.42663e-05	0.0108704	1
Diadenosine tetraphosphate (Ap4A) hydrolase and other HIT family hydrolases	0.000499362	1.68038e-10	9.16618e-06	0.00049994	3.3881e-08	0.000130156	0.997893	1
Mg2+ and Co2+ transporters	0.000498487	1.79726e-08	9.47961e-05	0.000616554	1.34243e-08	8.19276e-05	0.462584	1
Homoserine dehydrogenase	0.000498165	9.92011e-08	0.000222712	0.000574017	2.89464e-12	1.20305e-06	0.774103	1
Predicted phosphoesterase	0.000496414	5.2946e-09	5.14519e-05	0.000479396	4.54205e-08	0.000150699	0.923437	1
2-keto-3-deoxy-6-phosphogluconate aldolase	0.000496414	5.2946e-09	5.14519e-05	0.000358911	1.05137e-08	7.25041e-05	0.248012	1
Phosphoenolpyruvate-protein kinase (PTS system EI component in bacteria)	0.000496414	5.2946e-09	5.14519e-05	0.000485196	1.23258e-10	7.8504e-06	0.851315	1
Arginine decarboxylase (spermidine biosynthesis)	0.000495539	2.33628e-09	3.41781e-05	0.000563021	1.66897e-09	2.88874e-05	0.256916	1
DNA-directed RNA polymerase specialized sigma subunit	0.000495539	2.33628e-09	3.41781e-05	0.00072157	1.06614e-09	2.30883e-05	0.0359181	1
DNA methylase	0.000495539	2.33628e-09	3.41781e-05	0.000605558	5.37417e-09	5.18371e-05	0.210395	1
Pseudouridine synthase	0.000494664	2.87079e-08	0.000119808	0.000524833	1.72987e-10	9.30018e-06	0.831075	1
Peptidyl-tRNA hydrolase	0.000494664	2.87079e-08	0.000119808	0.000428639	1.44332e-08	8.49505e-05	0.700434	1
Thiamine biosynthesis enzyme ThiH and related uncharacterized enzymes	0.000494664	2.87079e-08	0.000119808	0.000334743	4.44304e-09	4.7133e-05	0.33398	1
Orotidine-5'-phosphate decarboxylase	0.000493466	2.51194e-08	0.00011207	0.000317099	2.69037e-10	1.15982e-05	0.243811	1
ATPase involved in DNA repair	0.000493466	2.51194e-08	0.00011207	0.000376555	3.79384e-10	1.37729e-05	0.401681	1
Predicted NADH:ubiquinone oxidoreductase, subunit RnfE	0.000493466	2.51194e-08	0.00011207	0.000367733	3.72185e-09	4.31385e-05	0.398545	1
Ribosomal protein L22	0.000492591	1.39815e-09	2.644e-05	0.000394924	1.264e-09	2.51396e-05	0.116968	1
Fructose-2,6-bisphosphatase	0.000492591	1.39815e-09	2.644e-05	0.000560846	1.56092e-08	8.83435e-05	0.545677	1
Transcriptional regulators	0.000492591	1.39815e-09	2.644e-05	0.000532205	7.12885e-09	5.97028e-05	0.606784	1
Electron transfer flavoprotein, alpha subunit	0.000492591	1.39815e-09	2.644e-05	0.000610755	1.17418e-08	7.6622e-05	0.27055	1
Xanthosine triphosphate pyrophosphatase	0.000491716	7.0069e-09	5.91899e-05	0.000425015	4.00047e-10	1.4143e-05	0.381589	1
Transketolase, N-terminal subunit	0.000489643	1.51582e-08	8.70581e-05	0.00042429	2.30679e-09	3.39617e-05	0.562382	1
ABC-type transport system involved in Fe-S cluster assembly, ATPase component	0.000488768	4.07928e-12	1.42816e-06	0.00056447	2.31123e-10	1.075e-05	0.0206845	1
Transposase and inactivated derivatives	0.000488768	4.07928e-12	1.42816e-06	0.000662839	5.92809e-11	5.44431e-06	0.00161064	0.314411
Predicted sugar kinase	0.000487893	1.41799e-08	8.42018e-05	0.000563745	1.64484e-10	9.06874e-06	0.478575	1
Ribosomal protein L16/L10E	0.000487893	1.41799e-08	8.42018e-05	0.000462477	1.0411e-08	7.21493e-05	0.84388	1
Uncharacterized protein involved in exopolysaccharide biosynthesis	0.000487893	1.41799e-08	8.42018e-05	0.000418367	1.11538e-08	7.46787e-05	0.60258	1
Outer membrane protein	0.000486695	4.36165e-08	0.000147676	0.000300905	2.41854e-08	0.000109967	0.409298	1
Predicted divalent heavy-metal cations transporter	0.00048582	7.69947e-09	6.20463e-05	0.000538729	2.8163e-08	0.000118665	0.738344	1
Na+-transporting NADH:ubiquinone oxidoreductase, subunit NqrB	0.00048582	7.69947e-09	6.20463e-05	0.00034574	5.80894e-10	1.70425e-05	0.159648	1
HrpA-like helicases	0.000484945	1.11238e-09	2.35837e-05	0.00030018	1.62534e-08	9.01481e-05	0.182066	1
LPS biosynthesis protein	0.00048407	2.38553e-08	0.000109214	0.000617279	2.07046e-08	0.000101746	0.479499	1
Glycine cleavage system T protein (aminomethyltransferase)	0.000481997	2.74309e-09	3.70344e-05	0.000397099	2.35524e-09	3.43164e-05	0.223016	1
Kef-type K+ transport systems, membrane components	0.000481997	2.74309e-09	3.70344e-05	0.000653292	3.36626e-11	4.1026e-06	0.0476845	1
dUTPase	0.000481997	2.74309e-09	3.70344e-05	0.000396374	4.2037e-10	1.44978e-05	0.162797	1
Alpha-glucuronidase	0.000481997	2.74309e-09	3.70344e-05	0.000524833	1.72987e-10	9.30018e-06	0.372725	1
Recombinational DNA repair protein (RecF pathway)	0.000481122	4.72306e-09	4.85956e-05	0.000573292	6.93085e-10	1.86156e-05	0.210633	1
Threonine dehydrogenase and related Zn-dependent dehydrogenases	0.000479924	6.71849e-08	0.000183282	0.000510937	2.0026e-08	0.000100065	0.901793	1
Restriction endonuclease	0.000479049	1.9072e-08	9.76525e-05	0.00037728	2.25679e-09	3.35916e-05	0.443617	1
Acyl-ACP thioesterase	0.000479049	1.9072e-08	9.76525e-05	0.000436736	2.55845e-09	3.57662e-05	0.730173	1
Ribosomal protein L21	0.000477298	1.08361e-08	7.36075e-05	0.000403746	5.94164e-09	5.45052e-05	0.520193	1
Type II secretory pathway, ATPase PulE/Tfp pilus assembly pathway, ATPase PilB	0.000477298	1.08361e-08	7.36075e-05	0.000539577	3.31304e-08	0.000128706	0.721702	1
GMP synthase - Glutamine amidotransferase domain	0.000476423	5.07131e-08	0.000159237	0.000481571	1.66506e-08	9.12431e-05	0.980752	1
Thioredoxin domain-containing protein	0.00047435	3.37448e-10	1.29894e-05	0.000504289	2.52828e-10	1.12434e-05	0.215141	1
L-asparaginase/archaeal Glu-tRNAGln amidotransferase subunit D	0.000473475	1.94515e-08	9.86193e-05	0.000546101	4.93272e-09	4.96625e-05	0.578355	1
L-arabinose isomerase	0.000472278	3.55158e-08	0.000133259	0.000693654	1.28738e-09	2.53711e-05	0.230325	1
Ribosomal protein L13	0.000471402	4.53699e-09	4.76287e-05	0.000447008	4.239e-09	4.6038e-05	0.759417	1
Na+-transporting NADH:ubiquinone oxidoreductase, subunit NqrA	0.000471402	4.53699e-09	4.76287e-05	0.000491843	1.31127e-08	8.09713e-05	0.849819	1
Putative translation initiation inhibitor, yjgF family	0.000470527	2.88819e-09	3.80012e-05	0.000505739	1.61244e-09	2.8394e-05	0.544356	1
Glycerophosphoryl diester phosphodiesterase	0.000470527	2.88819e-09	3.80012e-05	0.000414743	1.19216e-09	2.44148e-05	0.337697	1
Adenylate cyclase, family 3 (some proteins contain HAMP domain)	0.000470527	2.88819e-09	3.80012e-05	0.00029873	5.10266e-09	5.05107e-05	0.113477	1
Aspartate carbamoyltransferase, catalytic chain	0.000467579	1.02304e-09	2.26168e-05	0.000623202	9.50567e-11	6.89408e-06	0.0226369	1
Methionine synthase I (cobalamin-dependent), methyltransferase domain	0.000467579	1.02304e-09	2.26168e-05	0.000561447	7.89357e-08	0.000198665	0.685841	1
F0F1-type ATP synthase, subunit a	0.000466704	7.94131e-09	6.30131e-05	0.000394924	1.264e-09	2.51396e-05	0.39432	1
Acetylglutamate kinase	0.000466704	7.94131e-09	6.30131e-05	0.000463927	2.11404e-09	3.25119e-05	0.973752	1
Isocitrate/isopropylmalate dehydrogenase	0.000464631	1.38561e-08	8.32349e-05	0.000491118	2.03172e-08	0.00010079	0.867026	1
Ketol-acid reductoisomerase	0.000463756	1.14723e-11	2.39503e-06	0.00048592	1.53116e-09	2.76691e-05	0.521488	1
Glutamate 5-kinase	0.000463756	1.14723e-11	2.39503e-06	0.000463927	2.11404e-09	3.25119e-05	0.99719	1
Predicted metal-dependent hydrolase with the TIM-barrel fold	0.000462006	6.03121e-08	0.000173655	0.000545377	1.7813e-09	2.98438e-05	0.683992	1
3-hydroxymyristoyl/3-hydroxydecanoyl-(acyl carrier protein) dehydratases	0.000461683	4.13874e-08	0.000143853	0.000328821	7.56632e-09	6.15074e-05	0.500731	1
ABC-type polysaccharide/polyol phosphate export systems, permease component	0.000461683	4.13874e-08	0.000143853	0.000334018	8.96506e-09	6.69517e-05	0.519954	1
Predicted glycosylase	0.000461683	4.13874e-08	0.000143853	0.00050139	1.63871e-08	9.05182e-05	0.842006	1
Ribosomal protein L9	0.000460808	6.77985e-09	5.82231e-05	0.000524108	2.21279e-10	1.05185e-05	0.389583	1
Predicted nucleotidyltransferases	0.000459933	1.50228e-09	2.74069e-05	0.000255468	5.00651e-09	5.00325e-05	0.0696502	1
3-deoxy-D-arabino-heptulosonate 7-phosphate (DAHP) synthase	0.000459933	1.50228e-09	2.74069e-05	0.000491843	1.31127e-08	8.09713e-05	0.755982	1
FAD/FMN-containing dehydrogenases	0.00045786	2.82464e-08	0.000118841	0.000370633	2.997e-08	0.000122413	0.656044	1
Ribonuclease HII	0.000456985	2.20597e-09	3.32112e-05	0.00061003	1.86016e-08	9.64407e-05	0.261507	1
Ribosomal protein L20	0.000456985	2.20597e-09	3.32112e-05	0.00034429	6.42522e-09	5.66799e-05	0.219002	1
Fe-S oxidoreductase	0.000455234	3.81149e-08	0.000138049	0.000524833	1.72987e-10	9.30018e-06	0.662331	1
Phosphoribosylformylglycinamidine (FGAM) synthase, glutamine amidotransferase domain	0.000454037	1.76079e-08	9.38293e-05	0.000544652	2.01004e-10	1.00251e-05	0.452164	1
Holliday junction resolvasome, DNA-binding subunit	0.000454037	1.76079e-08	9.38293e-05	0.000383927	6.10073e-09	5.52301e-05	0.585391	1
Imidazoleglycerol-phosphate synthase	0.000453162	1.34457e-10	8.19931e-06	0.000414743	1.19216e-09	2.44148e-05	0.263579	1
DNA repair exonuclease	0.000453162	1.34457e-10	8.19931e-06	0.000356737	3.40499e-10	1.3048e-05	0.0298053	1
Type II secretory pathway, component PulF	0.000453162	1.34457e-10	8.19931e-06	0.000542477	4.88685e-09	4.9431e-05	0.208431	1
Predicted thioesterase	0.000451089	4.7708e-08	0.000154447	0.000585014	1.95857e-09	3.12935e-05	0.500381	1
Ribosomal protein S8	0.000449339	5.65324e-10	1.68126e-05	0.000525558	1.69582e-09	2.91189e-05	0.149173	1
Hydrolases of the alpha/beta superfamily	0.000449339	5.65324e-10	1.68126e-05	0.000328096	3.47589e-09	4.16887e-05	0.115315	1
Archaeal/vacuolar-type H+-ATPase subunit I	0.000449339	5.65324e-10	1.68126e-05	0.00029728	2.36458e-10	1.08733e-05	0.0169482	1
Response regulator containing a CheY-like receiver domain and a GGDEF domain	0.000449339	5.65324e-10	1.68126e-05	0.00050284	5.17771e-09	5.08808e-05	0.440353	1
Translation elongation factor P (EF-P)/translation initiation factor 5A (eIF-5A)	0.000448463	2.09889e-08	0.000102443	0.000307552	8.94231e-10	2.11451e-05	0.299919	1
Ribosomal protein S11	0.000446391	3.83785e-09	4.38055e-05	0.000486645	4.51018e-09	4.74878e-05	0.60033	1
Deoxynucleoside kinases	0.000446391	3.83785e-09	4.38055e-05	0.000394924	1.264e-09	2.51396e-05	0.405521	1
Deoxycytidylate deaminase	0.000446391	3.83785e-09	4.38055e-05	0.000442659	1.06213e-08	7.28742e-05	0.971058	1
Thiol:disulfide interchange protein	0.000446391	3.83785e-09	4.38055e-05	0.000495467	6.56828e-10	1.81222e-05	0.401804	1
Phosphopantothenoylcysteine synthetase/decarboxylase	0.000445515	3.49857e-09	4.18244e-05	0.000554199	4.57272e-13	4.78159e-07	0.125067	1
Metal-dependent hydrolases of the beta-lactamase superfamily III	0.000443443	2.18086e-08	0.000104424	0.000513111	3.29818e-09	4.0609e-05	0.600813	1
Malate/lactate dehydrogenases	0.000442567	7.06403e-10	1.87937e-05	0.00037583	7.31041e-11	6.04583e-06	0.0792346	1
Asp-tRNAAsn/Glu-tRNAGln amidotransferase B subunit (PET112 homolog)	0.000442567	7.06403e-10	1.87937e-05	0.00037583	7.31041e-11	6.04583e-06	0.0792346	1
Homoserine trans-succinylase	0.000442567	7.06403e-10	1.87937e-05	0.000474924	1.17263e-11	2.42139e-06	0.220057	1
Electron transfer flavoprotein, beta subunit	0.000442567	7.06403e-10	1.87937e-05	0.000417642	6.01925e-09	5.486e-05	0.716722	1
Predicted ATPase involved in cell division	0.000442567	7.06403e-10	1.87937e-05	0.00048737	9.06033e-09	6.73065e-05	0.586565	1
ABC-type oligopeptide transport system, periplasmic component	0.000442567	7.06403e-10	1.87937e-05	0.000394924	1.264e-09	2.51396e-05	0.254271	1
Putative GTPases (G3E family)	0.000441692	8.93418e-09	6.68363e-05	0.000712748	7.8808e-11	6.27726e-06	0.0570112	1
UDP-N-acetyl-D-mannosaminuronate dehydrogenase	0.000439619	1.26125e-08	7.94117e-05	0.000446283	1.37491e-09	2.62193e-05	0.938803	1
Pectate lyase	0.000439619	1.26125e-08	7.94117e-05	0.000258368	1.71022e-09	2.92422e-05	0.163506	1
Predicted hydrolase of the metallo-beta-lactamase superfamily	0.000438744	7.73325e-11	6.21822e-06	0.000563021	1.66897e-09	2.88874e-05	0.0549426	1
3-dehydroquinate dehydratase II	0.000438744	7.73325e-11	6.21822e-06	0.00034719	1.02106e-09	2.25949e-05	0.0609814	1
Lysophospholipase	0.000438744	7.73325e-11	6.21822e-06	0.000443384	5.62976e-09	5.30555e-05	0.934748	1
Predicted metal-dependent hydrolase	0.000436671	3.92167e-08	0.00014003	0.000416193	4.63458e-10	1.52226e-05	0.903897	1
Predicted acetyltransferase	0.000436671	3.92167e-08	0.00014003	0.000386102	3.57175e-11	4.22596e-06	0.762521	1
Ribosomal protein L18	0.000435796	5.91869e-09	5.43999e-05	0.00048592	1.53116e-09	2.76691e-05	0.512176	1
Pyruvate kinase	0.000435796	5.91869e-09	5.43999e-05	0.000441934	1.71839e-08	9.26929e-05	0.956116	1
Lauroyl/myristoyl acyltransferase	0.000435796	5.91869e-09	5.43999e-05	0.000355287	1.41399e-09	2.65894e-05	0.308523	1
Predicted membrane protein	0.000434921	1.95064e-09	3.12301e-05	0.000414018	3.9132e-09	4.42334e-05	0.747194	1
Nitrogenase molybdenum-iron protein, alpha and beta chains	0.000434046	2.73125e-08	0.00011686	0.000317824	1.97404e-09	3.14169e-05	0.452041	1
Glycine cleavage system protein P (pyridoxal-binding), N-terminal domain	0.000431973	1.72731e-09	2.9388e-05	0.000429364	2.19532e-08	0.000104769	0.984361	1
Predicted ATPase	0.000431098	6.32632e-09	5.6242e-05	0.000527008	9.45485e-09	6.87563e-05	0.386372	1
Chemotaxis protein histidine kinase and related kinases	0.000431098	6.32632e-09	5.6242e-05	0.000460303	3.46399e-08	0.000131605	0.866431	1
Predicted Rossmann fold nucleotide-binding protein	0.000431098	6.32632e-09	5.6242e-05	0.000376555	3.79384e-10	1.37729e-05	0.463293	1
Uncharacterized conserved protein (some members contain a von Willebrand factor type A (vWA) domain)	0.000431098	6.32632e-09	5.6242e-05	0.000416193	4.63458e-10	1.52226e-05	0.828549	1
Purine nucleoside phosphorylase	0.000430223	4.02553e-08	0.000141872	0.000399273	1.75866e-08	9.37725e-05	0.878214	1
Phosphatidylglycerophosphate synthase	0.00042815	3.83009e-11	4.37612e-06	0.00042429	2.30679e-09	3.39617e-05	0.921021	1
Pyridoxal phosphate biosynthesis protein	0.000425202	8.4485e-09	6.49942e-05	0.000387552	3.84799e-09	4.38634e-05	0.681159	1
CDP-diglyceride synthetase	0.000424327	8.51668e-10	2.06358e-05	0.000318549	5.25017e-09	5.12356e-05	0.191538	1
Acyl-[acyl carrier protein]--UDP-N-acetylglucosamine O-acyltransferase	0.000424327	8.51668e-10	2.06358e-05	0.00045583	5.55939e-10	1.66724e-05	0.352884	1
Glycerate kinase	0.000424327	8.51668e-10	2.06358e-05	0.000306102	6.83929e-10	1.84923e-05	0.0537454	1
Phosphoribosylformimino-5-aminoimidazole carboxamide ribonucleotide (ProFAR) isomerase	0.000421379	3.19718e-09	3.99823e-05	0.000516736	6.84087e-09	5.84845e-05	0.300042	1
Malic enzyme	0.000421379	3.19718e-09	3.99823e-05	0.000414018	3.9132e-09	4.42334e-05	0.915686	1
Transcriptional regulators containing a DNA-binding HTH domain and an aminotransferase domain (MocR family) and their eukaryotic orthologs	0.000421379	3.19718e-09	3.99823e-05	0.000654742	3.82637e-09	4.374e-05	0.0600224	1
Alpha-amylase/alpha-mannosidase	0.000421379	3.19718e-09	3.99823e-05	0.000339817	1.67803e-08	9.15979e-05	0.514593	1
Metal-dependent hydrolase	0.000421379	3.19718e-09	3.99823e-05	0.000337643	2.06619e-09	3.21418e-05	0.230201	1
Ribosomal protein L7/L12	0.000420503	4.16741e-09	4.56476e-05	0.00038985	5.37071e-08	0.000163871	0.879368	1
Subtilisin-like serine proteases	0.000419628	3.44676e-08	0.000131278	0.000478548	1.8691e-08	9.66721e-05	0.762274	1
ABC-type transport system involved in resistance to organic solvents, ATPase component	0.000417555	4.4823e-10	1.49705e-05	0.000347915	3.59782e-09	4.24136e-05	0.247552	1
Uncharacterized protein conserved in bacteria	0.000417555	4.4823e-10	1.49705e-05	0.000367008	1.08762e-09	2.33198e-05	0.204202	1
Arabinose efflux permease	0.00041668	9.98553e-09	7.06595e-05	0.000384652	2.50794e-09	3.54114e-05	0.731118	1
Orotate phosphoribosyltransferase	0.000414608	1.14273e-08	7.55886e-05	0.00042429	2.30679e-09	3.39617e-05	0.919055	1
Peptidylarginine deiminase and related enzymes	0.000414608	1.14273e-08	7.55886e-05	0.000296556	1.6004e-10	8.94538e-06	0.247067	1
Ribosomal protein S13	0.000413732	2.0166e-10	1.00414e-05	0.000414743	1.19216e-09	2.44148e-05	0.97445	1
Quinolinate synthase	0.000413732	2.0166e-10	1.00414e-05	0.000337643	2.06619e-09	3.21418e-05	0.150105	1
Na+-transporting NADH:ubiquinone oxidoreductase, subunit NqrF	0.000413732	2.0166e-10	1.00414e-05	0.000415468	4.22474e-11	4.59605e-06	0.896732	1
ABC-type uncharacterized transport systems, ATPase components	0.000412857	1.8306e-08	9.56714e-05	0.000506464	4.64892e-09	4.82127e-05	0.488154	1
Ribosomal protein S16	0.000410784	5.116e-09	5.05767e-05	0.000340666	4.85307e-08	0.000155773	0.717758	1
N6-adenine-specific methylase	0.000410784	5.116e-09	5.05767e-05	0.000525558	1.69582e-09	2.91189e-05	0.184837	1
Sec-independent protein secretion pathway component TatC	0.000410784	5.116e-09	5.05767e-05	0.000353837	8.77198e-09	6.62268e-05	0.567872	1
Polyphosphate kinase	0.000410784	5.116e-09	5.05767e-05	0.000257643	1.77606e-10	9.42354e-06	0.0988613	1
3-deoxy-D-manno-octulosonic-acid transferase	0.000410784	5.116e-09	5.05767e-05	0.000463927	2.11404e-09	3.25119e-05	0.483078	1
Predicted Zn-dependent proteases and their inactivated homologs	0.000409909	2.45747e-09	3.50533e-05	0.000493293	3.41698e-09	4.13339e-05	0.250071	1
S-adenosylhomocysteine hydrolase	0.000409909	2.45747e-09	3.50533e-05	0.00026719	3.04375e-14	1.23364e-07	0.0566586	1
ABC-type nitrate/sulfonate/bicarbonate transport systems, periplasmic components	0.000409909	2.45747e-09	3.50533e-05	0.000417642	6.01925e-09	5.486e-05	0.918366	1
Cytidylate kinase	0.000409909	2.45747e-09	3.50533e-05	0.000368458	7.92721e-09	6.29572e-05	0.622012	1
Transposase and inactivated derivatives	0.000409909	2.45747e-09	3.50533e-05	0.000499092	2.7479e-08	0.000117216	0.550017	1
Flp pilus assembly protein TadD, contains TPR repeats	0.000409909	2.45747e-09	3.50533e-05	0.000349364	1.34647e-08	8.2051e-05	0.570437	1
Glycerol kinase	0.000409034	2.91289e-08	0.000120683	0.000544652	2.01004e-10	1.00251e-05	0.373311	1
Phosphoribosylcarboxyaminoimidazole (NCAIR) mutase	0.000406961	1.30712e-09	2.55648e-05	0.000372931	1.45592e-08	8.53206e-05	0.749201	1
Nicotinate-nucleotide pyrophosphorylase	0.000406961	1.30712e-09	2.55648e-05	0.000391901	5.29917e-08	0.000162776	0.932393	1
Lipid A disaccharide synthetase	0.000406961	1.30712e-09	2.55648e-05	0.000651117	6.12802e-09	5.53535e-05	0.0582742	1
Predicted membrane-associated HD superfamily hydrolase	0.000406961	1.30712e-09	2.55648e-05	0.000514561	1.88808e-12	9.71616e-07	0.054819	1
Uncharacterized conserved protein	0.000406961	1.30712e-09	2.55648e-05	0.000385377	4.86267e-10	1.55927e-05	0.552626	1
Cell division protein	0.000406961	1.30712e-09	2.55648e-05	0.00041027	3.06841e-08	0.000123863	0.982274	1
Predicted symporter	0.000406961	1.30712e-09	2.55648e-05	0.000492568	7.47928e-09	6.11526e-05	0.317839	1
Membrane-bound metallopeptidase	0.000406961	1.30712e-09	2.55648e-05	0.000504289	2.52828e-10	1.12434e-05	0.0767696	1
Prephenate dehydrogenase	0.000406086	7.21565e-09	6.00652e-05	0.000387552	3.84799e-09	4.38634e-05	0.83237	1
Fatty acid/phospholipid biosynthesis enzyme	0.000406086	7.21565e-09	6.00652e-05	0.000373656	8.581e-09	6.55019e-05	0.760468	1
D-alanyl-D-alanine carboxypeptidase (penicillin-binding protein 4)	0.000406086	7.21565e-09	6.00652e-05	0.000374381	4.17391e-09	4.56832e-05	0.721466	1
Predicted metal-dependent hydrolase of the TIM-barrel fold	0.000406086	7.21565e-09	6.00652e-05	0.000354562	4.30743e-09	4.64081e-05	0.570314	1
Deoxyribose-phosphate aldolase	0.000404013	1.4855e-08	8.61829e-05	0.000475649	6.05332e-10	1.73973e-05	0.515787	1
Ribose/xylose/arabinose/galactoside ABC-type transport systems, permease components	0.000403138	6.11473e-13	5.52934e-07	0.000461028	2.49925e-08	0.000111787	0.652341	1
Predicted phosphohydrolases	0.000403138	6.11473e-13	5.52934e-07	0.00026864	3.12272e-09	3.9514e-05	0.0782962	1
Ribosomal protein L27	0.000402263	1.44762e-08	8.5077e-05	0.000358911	1.05137e-08	7.25041e-05	0.74627	1
Predicted acid phosphatase	0.000402263	1.44762e-08	8.5077e-05	0.000422717	7.49549e-08	0.000193591	0.927786	1
Cytosine/adenosine deaminases	0.000402263	1.44762e-08	8.5077e-05	0.000599758	2.27751e-08	0.000106712	0.275456	1
Dipeptide/tripeptide permease	0.000402263	1.44762e-08	8.5077e-05	0.000596011	7.536e-09	6.1384e-05	0.20187	1
Ribosomal protein S17	0.00040019	7.48379e-09	6.1171e-05	0.000385377	4.86267e-10	1.55927e-05	0.840917	1
Panthothenate synthetase	0.00040019	7.48379e-09	6.1171e-05	0.000364834	2.61167e-09	3.61363e-05	0.669367	1
Predicted PP-loop superfamily ATPase	0.00040019	7.48379e-09	6.1171e-05	0.000332568	2.27225e-08	0.000106589	0.635548	1
Parvulin-like peptidyl-prolyl isomerase	0.00040019	7.48379e-09	6.1171e-05	0.000436736	2.55845e-09	3.57662e-05	0.653607	1
7,8-dihydro-6-hydroxymethylpterin-pyrophosphokinase	0.00040019	7.48379e-09	6.1171e-05	0.000326646	8.41565e-12	2.0513e-06	0.347758	1
Predicted kinase related to dihydroxyacetone kinase	0.00040019	7.48379e-09	6.1171e-05	0.000413293	8.20535e-09	6.40521e-05	0.902146	1
Transcriptional regulators	0.00040019	7.48379e-09	6.1171e-05	0.000458005	1.15911e-08	7.61285e-05	0.614327	1
Sialic acid synthase	0.00040019	7.48379e-09	6.1171e-05	0.000281934	3.81594e-08	0.000138129	0.528893	1
Predicted NADH:ubiquinone oxidoreductase, subunit RnfG	0.00040019	7.48379e-09	6.1171e-05	0.00037728	2.25679e-09	3.35916e-05	0.780707	1
Transposase and inactivated derivatives	0.000399315	1.19648e-09	2.44589e-05	0.000329546	1.32279e-08	8.13261e-05	0.511929	1
Predicted O-methyltransferase	0.000399315	1.19648e-09	2.44589e-05	0.000494018	9.25808e-10	2.15152e-05	0.101715	1
Uncharacterized protein conserved in bacteria	0.00039844	2.42391e-08	0.000110089	0.00034284	1.8554e-08	9.63173e-05	0.750949	1
Predicted transcriptional regulators	0.000397242	2.96652e-08	0.000121789	0.000323746	1.19269e-08	7.72235e-05	0.657589	1
Rubredoxin	0.000396367	2.61497e-09	3.61592e-05	0.000339092	1.03045e-08	7.17792e-05	0.554866	1
Sugar phosphate permease	0.000396367	2.61497e-09	3.61592e-05	0.000315649	1.57239e-09	2.80392e-05	0.211942	1
Uncharacterized conserved protein	0.000396367	2.61497e-09	3.61592e-05	0.000353837	8.77198e-09	6.62268e-05	0.627444	1
Translation initiation factor 3 (IF-3)	0.000395492	4.89472e-09	4.94708e-05	0.000378005	5.70531e-09	5.34103e-05	0.838207	1
Biotin synthase and related enzymes	0.000395492	4.89472e-09	4.94708e-05	0.000237824	1.51333e-10	8.69865e-06	0.0906005	1
Transglutaminase-like enzymes, putative cysteine proteases	0.000395492	4.89472e-09	4.94708e-05	0.000259818	9.48881e-09	6.88796e-05	0.235721	1
D-alanyl-D-alanine dipeptidase	0.000395492	4.89472e-09	4.94708e-05	0.000535105	7.66124e-10	1.9572e-05	0.123099	1
3-isopropylmalate dehydratase small subunit	0.000393419	1.87317e-08	9.67772e-05	0.000337643	2.06619e-09	3.21418e-05	0.636956	1
Dephospho-CoA kinase	0.000393419	1.87317e-08	9.67772e-05	0.000448458	1.46806e-08	8.56754e-05	0.719345	1
Predicted Zn-dependent peptidases, insulinase-like	0.000389596	1.03005e-08	7.17654e-05	0.000404471	2.40631e-09	3.46865e-05	0.875907	1
Uncharacterized conserved protein	0.000389596	1.03005e-08	7.17654e-05	0.000425015	4.00047e-10	1.4143e-05	0.679287	1
Uncharacterized protein conserved in bacteria	0.000389596	1.03005e-08	7.17654e-05	0.000239999	9.29014e-09	6.81547e-05	0.254871	1
Predicted S-adenosylmethionine-dependent methyltransferase	0.00038872	3.84454e-10	1.38646e-05	0.000466827	4.37354e-09	4.67629e-05	0.235474	1
Phosphatidylserine synthase	0.00038872	3.84454e-10	1.38646e-05	0.000317824	1.97404e-09	3.14169e-05	0.170596	1
Fe2+ transport system protein A	0.00038872	3.84454e-10	1.38646e-05	0.000463202	5.47698e-09	5.23306e-05	0.292753	1
Beta-galactosidase	0.000387845	1.97983e-08	9.94946e-05	0.000413293	8.20535e-09	6.40521e-05	0.851686	1
Transposase and inactivated derivatives	0.000386648	3.50508e-08	0.000132383	0.0003142	9.16024e-09	6.76766e-05	0.676724	1
Ribonucleotide reductase, alpha subunit	0.000385772	4.37178e-09	4.67535e-05	0.000327371	9.56593e-10	2.187e-05	0.369172	1
Predicted S-adenosylmethionine-dependent methyltransferase involved in bacterial cell division	0.000385772	4.37178e-09	4.67535e-05	0.00042574	6.4428e-11	5.67574e-06	0.501092	1
Small-conductance mechanosensitive channel	0.000385772	4.37178e-09	4.67535e-05	0.000337643	2.06619e-09	3.21418e-05	0.501216	1
Biopolymer transport protein	0.000385772	4.37178e-09	4.67535e-05	0.000480121	3.42594e-08	0.00013088	0.57019	1
Endonuclease I	0.000384897	3.02276e-09	3.88765e-05	0.000298005	1.884e-09	3.0692e-05	0.213368	1
Protein containing tetrapyrrole methyltransferase domain and MazG-like (predicted pyrophosphatase) domain	0.000384897	3.02276e-09	3.88765e-05	0.000496917	6.67234e-09	5.77596e-05	0.233714	1
Predicted NADH:ubiquinone oxidoreductase, subunit RnfA	0.000382824	2.30573e-08	0.000107372	0.000426464	1.29993e-09	2.54944e-05	0.738097	1
Ribosomal protein S19	0.000381949	9.45396e-10	2.17416e-05	0.000347915	3.59782e-09	4.24136e-05	0.554495	1
Predicted sugar phosphate isomerase involved in capsule formation	0.000381949	9.45396e-10	2.17416e-05	0.00029873	5.10266e-09	5.05107e-05	0.254633	1
Flagellar motor protein	0.000381949	9.45396e-10	2.17416e-05	0.000239999	9.29014e-09	6.81547e-05	0.181604	1
Uncharacterized protein conserved in bacteria	0.000381074	8.16344e-09	6.38883e-05	0.000314924	4.58075e-09	4.78579e-05	0.509052	1
Putative enzyme of poly-gamma-glutamate biosynthesis (capsule formation)	0.000381074	8.16344e-09	6.38883e-05	0.000398549	1.09383e-08	7.39538e-05	0.880901	1
Ribosomal protein L11	0.000379001	1.35662e-08	8.23597e-05	0.000580665	1.53541e-08	8.76186e-05	0.223375	1
Ribosomal protein S12	0.000378126	2.13891e-11	3.27025e-06	0.000445558	8.1936e-11	6.40062e-06	0.0125273	1
Indole-3-glycerol phosphate synthase	0.000378126	2.13891e-11	3.27025e-06	0.000426464	1.29993e-09	2.54944e-05	0.195694	1
Ribonuclease HI	0.000378126	2.13891e-11	3.27025e-06	0.000308277	3.35607e-09	4.09638e-05	0.220769	1
DNA repair photolyase	0.000378126	2.13891e-11	3.27025e-06	0.000160724	8.51648e-09	6.52552e-05	0.083611	1
N-acyl-D-glucosamine 2-epimerase	0.000378126	2.13891e-11	3.27025e-06	0.000474924	1.17263e-11	2.42139e-06	0.00651996	0.936606
Predicted membrane protein	0.000377251	1.58065e-08	8.89002e-05	0.000393474	8.39213e-09	6.4777e-05	0.90227	1
Uncharacterized protein conserved in bacteria	0.000377251	1.58065e-08	8.89002e-05	0.000286284	7.38599e-10	1.92172e-05	0.411413	1
2C-methyl-D-erythritol 2,4-cyclodiphosphate synthase	0.000376053	4.08853e-08	0.000142978	0.00045728	6.34159e-09	5.63098e-05	0.646005	1
Soluble lytic murein transglycosylase and related regulatory proteins (some contain LysM/invasin domains)	0.000375178	6.57755e-09	5.73478e-05	0.000354562	4.30743e-09	4.64081e-05	0.812418	1
Uncharacterized conserved protein	0.000375178	6.57755e-09	5.73478e-05	0.000446283	1.37491e-09	2.62193e-05	0.370668	1
Predicted RNA-binding protein homologous to eukaryotic snRNP	0.000374303	1.59976e-09	2.82821e-05	0.000379455	1.73157e-08	9.30476e-05	0.959626	1
NADH:flavin oxidoreductases, Old Yellow Enzyme family	0.000374303	1.59976e-09	2.82821e-05	0.000345015	2.7175e-09	3.68612e-05	0.595724	1
Uncharacterized ABC-type transport system, periplasmic component/surface lipoprotein	0.000373428	2.59519e-08	0.000113912	0.000472749	7.65764e-09	6.18775e-05	0.535415	1
Uncharacterized protein related to capsule biosynthesis enzymes	0.000373428	2.59519e-08	0.000113912	0.000368458	7.92721e-09	6.29572e-05	0.974688	1
Ribosomal protein L24	0.00037223	2.78319e-08	0.000117966	0.000314924	4.58075e-09	4.78579e-05	0.699974	1
Organic radical activating enzymes	0.000371355	2.09123e-09	3.2336e-05	0.000384652	2.50794e-09	3.54114e-05	0.81359	1
Rhs family protein	0.000371355	2.09123e-09	3.2336e-05	0.000307552	8.94231e-10	2.11451e-05	0.226732	1
NhaP-type Na+/H+ and K+/H+ antiporters with a unique C-terminal domain	0.000371355	2.09123e-09	3.2336e-05	0.000254743	9.75839e-09	6.98512e-05	0.254509	1
Ketopantoate hydroxymethyltransferase	0.00037048	5.6805e-09	5.3294e-05	0.000337643	2.06619e-09	3.21418e-05	0.646376	1
Cobyrinic acid a,c-diamide synthase	0.00037048	5.6805e-09	5.3294e-05	0.000340542	2.48273e-08	0.000111417	0.836674	1
Cell shape-determining protein	0.000368407	1.72809e-08	9.29541e-05	0.000383203	1.12647e-08	7.50488e-05	0.915563	1
Uridine phosphorylase	0.000368407	1.72809e-08	9.29541e-05	0.000456555	2.6632e-09	3.64911e-05	0.483989	1
Ribosomal protein L17	0.000367532	1.07285e-10	7.32409e-06	0.00037583	7.31041e-11	6.04583e-06	0.487916	1
Glycine cleavage system protein P (pyridoxal-binding), C-terminal domain	0.000367532	1.07285e-10	7.32409e-06	0.000375105	1.33795e-09	2.58645e-05	0.809697	1
Apolipoprotein N-acyltransferase	0.000363709	6.25716e-10	1.76878e-05	0.000218006	1.27162e-10	7.97376e-06	0.0175455	1
Predicted P-loop-containing kinase	0.000363709	6.25716e-10	1.76878e-05	0.000392749	1.43129e-08	8.45957e-05	0.775938	1
Anthranilate/para-aminobenzoate synthases component II	0.000360761	3.68602e-09	4.29303e-05	0.000306102	6.83929e-10	1.84923e-05	0.359331	1
Predicted permeases	0.000360761	3.68602e-09	4.29303e-05	0.000428639	1.44332e-08	8.49505e-05	0.554619	1
Muramidase (flagellum-specific)	0.000360761	3.68602e-09	4.29303e-05	0.000308277	3.35607e-09	4.09638e-05	0.48246	1
Holliday junction resolvasome, endonuclease subunit	0.000356937	6.4214e-10	1.79184e-05	0.000357461	2.16044e-09	3.28667e-05	0.992551	1
Type II secretory pathway, component PulD	0.000356937	6.4214e-10	1.79184e-05	0.000267915	7.75812e-10	1.96953e-05	0.0819079	1
Predicted enzyme with a TIM-barrel fold	0.000356062	9.1697e-09	6.77115e-05	0.00056737	1.62089e-08	9.00247e-05	0.196291	1
Adenine specific DNA methylase Mod	0.000356062	9.1697e-09	6.77115e-05	0.000267915	7.75812e-10	1.96953e-05	0.331758	1
AAA ATPase containing von Willebrand factor type A (vWA) domain	0.000355187	4.70272e-08	0.000153342	0.000237099	2.47311e-10	1.112e-05	0.534385	1
Predicted membrane protein	0.000354865	5.39013e-08	0.000164166	0.000505739	1.61244e-09	2.8394e-05	0.475478	1
Ribosomal protein L23	0.000353989	1.2336e-08	7.85365e-05	0.000356012	9.16852e-11	6.77072e-06	0.983198	1
Imidazoleglycerol-phosphate dehydratase	0.000353114	1.00634e-10	7.09344e-06	0.000327371	9.56593e-10	2.187e-05	0.373435	1
Putative intracellular protease/amidase	0.000353114	1.00634e-10	7.09344e-06	0.000336918	3.03717e-10	1.23231e-05	0.367869	1
FOG: FHA domain	0.000353114	1.00634e-10	7.09344e-06	0.000247371	1.43906e-12	8.48252e-07	0.0093694	1
3-deoxy-D-manno-octulosonic acid (KDO) 8-phosphate synthase	0.000353114	1.00634e-10	7.09344e-06	0.000415468	4.22474e-11	4.59605e-06	0.0180077	1
Predicted esterase of the alpha-beta hydrolase superfamily	0.000353114	1.00634e-10	7.09344e-06	0.000335468	1.49214e-09	2.73143e-05	0.598938	1
Predicted transcriptional regulators	0.000352239	1.71953e-08	9.27234e-05	0.000414743	1.19216e-09	2.44148e-05	0.580122	1
Uncharacterized protein conserved in bacteria	0.000352239	1.71953e-08	9.27234e-05	0.000276737	1.87028e-10	9.67027e-06	0.517852	1
Uncharacterized membrane protein, required for spore maturation in B.subtilis.	0.000351041	3.8728e-08	0.000139155	0.000258368	1.71022e-09	2.92422e-05	0.580245	1
Phosphoserine phosphatase	0.000350166	5.72978e-09	5.35246e-05	0.000358911	1.05137e-08	7.25041e-05	0.927662	1
Zn-ribbon protein, possibly nucleic acid-binding	0.000350166	5.72978e-09	5.35246e-05	0.00026864	3.12272e-09	3.9514e-05	0.340267	1
Predicted hydrolase (metallo-beta-lactamase superfamily)	0.000350166	5.72978e-09	5.35246e-05	0.000353837	8.77198e-09	6.62268e-05	0.971182	1
Site-specific DNA methylase	0.000349291	2.0615e-09	3.21053e-05	0.000313475	1.53108e-08	8.74953e-05	0.747917	1
Molecular chaperone GrpE (heat shock protein)	0.000349291	2.0615e-09	3.21053e-05	0.000542477	4.88685e-09	4.9431e-05	0.0863323	1
Lipoprotein signal peptidase	0.000349291	2.0615e-09	3.21053e-05	0.00034574	5.80894e-10	1.70425e-05	0.927044	1
Transcription termination factor	0.000349291	2.0615e-09	3.21053e-05	0.00042574	6.4428e-11	5.67574e-06	0.142985	1
Uncharacterized protein conserved in bacteria	0.000349291	2.0615e-09	3.21053e-05	0.000317824	1.97404e-09	3.14169e-05	0.562029	1
Beta-glucanase/Beta-glucan synthetase	0.000349291	2.0615e-09	3.21053e-05	0.000394924	1.264e-09	2.51396e-05	0.373794	1
Nicotinic acid mononucleotide adenylyltransferase	0.000348416	2.77232e-08	0.000117735	0.000383927	6.10073e-09	5.52301e-05	0.816951	1
Predicted kinase related to galactokinase and mevalonate kinase	0.000348416	2.77232e-08	0.000117735	0.000281086	2.38676e-08	0.000109242	0.72239	1
GTP cyclohydrolase I	0.000346343	1.62596e-09	2.85128e-05	0.000386102	3.57175e-11	4.22596e-06	0.292282	1
Ribosomal protein L19	0.000346343	1.62596e-09	2.85128e-05	0.000324471	6.59062e-09	5.74048e-05	0.773864	1
Uncharacterized membrane protein (homolog of Drosophila rhomboid)	0.000346343	1.62596e-09	2.85128e-05	0.000354562	4.30743e-09	4.64081e-05	0.900523	1
Fe2+/Zn2+ uptake regulation proteins	0.000346343	1.62596e-09	2.85128e-05	0.000388277	8.11081e-09	6.3682e-05	0.609674	1
ABC-type transport system involved in resistance to organic solvents, permease component	0.000346343	1.62596e-09	2.85128e-05	0.000306827	3.51873e-12	1.32641e-06	0.290426	1
Uncharacterized homolog of plant Iojap protein	0.000346343	1.62596e-09	2.85128e-05	0.000406646	1.22706e-09	2.47695e-05	0.23668	1
Mg/Co/Ni transporter MgtE (contains CBS domain)	0.000346343	1.62596e-09	2.85128e-05	0.000461028	2.49925e-08	0.000111787	0.441054	1
Transcriptional regulator containing PAS, AAA-type ATPase, and DNA-binding domains	0.000345468	6.52475e-09	5.71172e-05	0.000375105	1.33795e-09	2.58645e-05	0.684464	1
Pectin methylesterase	0.000345468	6.52475e-09	5.71172e-05	0.000468276	1.493e-08	8.64003e-05	0.353714	1
Acetyl/propionyl-CoA carboxylase, alpha subunit	0.000343395	1.58886e-08	8.91309e-05	0.000436736	2.55845e-09	3.57662e-05	0.448054	1
Histidinol phosphatase and related phosphatases	0.00034252	2.45126e-11	3.5009e-06	0.000353837	8.77198e-09	6.62268e-05	0.886874	1
NADH:ubiquinone oxidoreductase 24 kD subunit	0.00034252	2.45126e-11	3.5009e-06	0.0002342	1.63424e-08	9.03948e-05	0.348943	1
Tartrate dehydratase alpha subunit/Fumarate hydratase class I, N-terminal domain	0.00034252	2.45126e-11	3.5009e-06	0.000503565	1.92971e-09	3.10621e-05	0.0401313	1
Predicted glutamine amidotransferases	0.00034252	2.45126e-11	3.5009e-06	0.00040882	1.41879e-08	8.42256e-05	0.52619	1
Tfp pilus assembly protein, pilus retraction ATPase PilT	0.00034252	2.45126e-11	3.5009e-06	0.000399397	6.01472e-08	0.000173417	0.78083	1
5-keto 4-deoxyuronate isomerase	0.00034252	2.45126e-11	3.5009e-06	0.000287734	8.33971e-10	2.04202e-05	0.119622	1
Anaerobic C4-dicarboxylate transporter	0.000341645	1.34904e-08	8.21291e-05	0.000369183	1.37037e-08	8.27759e-05	0.839752	1
Arginine/lysine/ornithine decarboxylases	0.000340447	4.48495e-08	0.000149749	0.000511662	1.2879e-08	8.02464e-05	0.409422	1
Xylose isomerase	0.000339572	8.22249e-09	6.4119e-05	0.000405196	4.42106e-10	1.48678e-05	0.440591	1
Translation initiation factor 1 (IF-1)	0.000338697	9.25444e-10	2.1511e-05	0.000314924	4.58075e-09	4.78579e-05	0.697102	1
Hypoxanthine-guanine phosphoribosyltransferase	0.000338697	9.25444e-10	2.1511e-05	0.000407371	3.97622e-09	4.45882e-05	0.289817	1
DNA/RNA endonuclease G, NUC1	0.000338697	9.25444e-10	2.1511e-05	0.000458005	1.15911e-08	7.61285e-05	0.256792	1
DNA-damage-inducible protein J	0.000338697	9.25444e-10	2.1511e-05	0.000208459	6.13948e-10	1.75207e-05	0.0459478	1
Uncharacterized protein conserved in bacteria	0.000338697	9.25444e-10	2.1511e-05	0.000275287	4.86249e-09	4.93077e-05	0.357795	1
1,4-dihydroxy-2-naphthoate octaprenyltransferase	0.000337821	2.29584e-08	0.000107141	0.000259818	9.48881e-09	6.88796e-05	0.60479	1
Predicted NADH:ubiquinone oxidoreductase, subunit RnfB	0.000336624	3.11187e-08	0.000124737	0.000387552	3.84799e-09	4.38634e-05	0.747318	1
Folate-dependent phosphoribosylglycinamide formyltransferase PurN	0.000335749	3.05873e-09	3.91071e-05	0.000358911	1.05137e-08	7.25041e-05	0.810647	1
Protein-tyrosine-phosphatase	0.000335749	3.05873e-09	3.91071e-05	0.000388277	8.11081e-09	6.3682e-05	0.560502	1
Signal peptidase I	0.000335749	3.05873e-09	3.91071e-05	0.000296556	1.6004e-10	8.94538e-06	0.44677	1
ABC-type polysaccharide/polyol phosphate transport system, ATPase component	0.000335749	3.05873e-09	3.91071e-05	0.000460303	3.46399e-08	0.000131605	0.475131	1
Protein involved in cell division	0.000335749	3.05873e-09	3.91071e-05	0.00034574	5.80894e-10	1.70425e-05	0.841287	1
Chemotaxis response regulator containing a CheY-like receiver domain and a methylesterase domain	0.000335749	3.05873e-09	3.91071e-05	0.000254743	9.75839e-09	6.98512e-05	0.408332	1
Putative virion core protein (lumpy skin disease virus)	0.000335749	3.05873e-09	3.91071e-05	0.000436736	2.55845e-09	3.57662e-05	0.192241	1
Predicted soluble lytic transglycosylase fused to an ABC-type amino acid-binding protein	0.000335749	3.05873e-09	3.91071e-05	0.000398549	1.09383e-08	7.39538e-05	0.542379	1
Ribosomal protein S5	0.000334873	4.32875e-09	4.65228e-05	0.000555648	3.21851e-09	4.01156e-05	0.0694146	1
5,10-methylenetetrahydrofolate reductase	0.000334873	4.32875e-09	4.65228e-05	0.000404471	2.40631e-09	3.46865e-05	0.348467	1
D-mannonate dehydratase	0.000334873	4.32875e-09	4.65228e-05	0.000438186	1.13714e-08	7.54036e-05	0.360848	1
Putative transcriptional regulator, homolog of Bvg accessory factor	0.000334873	4.32875e-09	4.65228e-05	0.000305378	2.93546e-09	3.8311e-05	0.674513	1
Preprotein translocase subunit YajC	0.000334873	4.32875e-09	4.65228e-05	0.000324471	6.59062e-09	5.74048e-05	0.90611	1
Aerobic-type carbon monoxide dehydrogenase, large subunit CoxL/CutL homologs	0.000333123	9.48587e-08	0.000217783	0.000239999	9.29014e-09	6.81547e-05	0.727214	1
3,4-dihydroxy-2-butanone 4-phosphate synthase	0.000331926	3.97352e-10	1.40952e-05	0.000259093	4.81395e-09	4.90609e-05	0.279221	1
Phosphoribosylanthranilate isomerase	0.000331926	3.97352e-10	1.40952e-05	0.00034574	5.80894e-10	1.70425e-05	0.599401	1
GTPase subunit of restriction endonuclease	0.000331926	3.97352e-10	1.40952e-05	0.000245197	7.27323e-09	6.03043e-05	0.285521	1
Maltose-binding periplasmic proteins/domains	0.000331926	3.97352e-10	1.40952e-05	0.00042429	2.30679e-09	3.39617e-05	0.130224	1
Predicted membrane-associated, metal-dependent hydrolase	0.000331926	3.97352e-10	1.40952e-05	0.000396374	4.2037e-10	1.44978e-05	0.0890921	1
Butyrate kinase	0.000331926	3.97352e-10	1.40952e-05	0.000378005	5.70531e-09	5.34103e-05	0.506681	1
Poly(3-hydroxybutyrate) depolymerase	0.000331926	3.97352e-10	1.40952e-05	0.000227553	4.94954e-12	1.57314e-06	0.0181313	1
Uncharacterized conserved protein	0.00033105	1.02344e-08	7.15347e-05	0.000345015	2.7175e-09	3.68612e-05	0.883366	1
ATP phosphoribosyltransferase	0.000328978	1.11642e-08	7.47133e-05	0.000445558	8.1936e-11	6.40062e-06	0.245883	1
NifU homolog involved in Fe-S cluster formation	0.000328978	1.11642e-08	7.47133e-05	0.000284834	6.92772e-09	5.88546e-05	0.688391	1
D-Tyr-tRNAtyr deacylase	0.000328978	1.11642e-08	7.47133e-05	0.000395649	5.66249e-11	5.32094e-06	0.4802	1
Leucyl aminopeptidase (aminopeptidase T)	0.000328978	1.11642e-08	7.47133e-05	0.000236375	1.91441e-09	3.09387e-05	0.366468	1
Uncharacterized protein conserved in bacteria	0.000328102	2.38346e-10	1.09166e-05	0.000288458	3.23834e-09	4.02389e-05	0.459099	1
Uncharacterized conserved protein	0.000328102	2.38346e-10	1.09166e-05	0.000279636	9.68958e-09	6.96045e-05	0.566004	1
Histidine ammonia-lyase	0.000327227	1.86425e-08	9.65466e-05	0.000228277	6.65801e-10	1.82456e-05	0.409772	1
Flagellar basal body rod protein	0.000327227	1.86425e-08	9.65466e-05	0.000345015	2.7175e-09	3.68612e-05	0.885812	1
2-succinyl-6-hydroxy-2,4-cyclohexadiene-1-carboxylate synthase	0.00032603	3.66292e-08	0.000135331	0.000146103	8.17378e-09	6.39288e-05	0.347511	1
Dihydrofolate reductase	0.000325154	4.94047e-09	4.97015e-05	0.000316374	1.35153e-10	8.22049e-06	0.882544	1
Flagellar biosynthesis/type III secretory pathway ATPase	0.000325154	4.94047e-09	4.97015e-05	0.000273837	1.58224e-08	8.89451e-05	0.661168	1
Arginine repressor	0.000325154	4.94047e-09	4.97015e-05	0.000288458	3.23834e-09	4.02389e-05	0.622598	1
Uncharacterized protein conserved in bacteria	0.000325154	4.94047e-09	4.97015e-05	0.000266465	7.95371e-10	1.99421e-05	0.381712	1
TRAP-type C4-dicarboxylate transport system, large permease component	0.000323404	2.95529e-08	0.000121558	0.000218731	1.54484e-09	2.77925e-05	0.504017	1
ABC-type branched-chain amino acid transport systems, periplasmic component	0.000322206	2.43408e-08	0.00011032	0.000293656	1.55656e-08	8.82202e-05	0.867486	1
Glycerol uptake facilitator and related permeases (Major Intrinsic Protein Family)	0.000321331	1.21915e-09	2.46896e-05	0.000463927	2.11404e-09	3.25119e-05	0.0741138	1
Acyl-CoA synthetase (NDP forming)	0.000321331	1.21915e-09	2.46896e-05	0.000417642	6.01925e-09	5.486e-05	0.235597	1
ABC-type molybdenum transport system, ATPase component/photorepair protein PhrA	0.000321331	1.21915e-09	2.46896e-05	0.000260543	1.57348e-08	8.86983e-05	0.576957	1
Predicted Fe-S oxidoreductase	0.000321331	1.21915e-09	2.46896e-05	0.000425015	4.00047e-10	1.4143e-05	0.0677059	1
Cobyric acid synthase	0.000321331	1.21915e-09	2.46896e-05	0.000358911	1.05137e-08	7.25041e-05	0.674046	1
Thiamine monophosphate kinase	0.000320456	7.42746e-09	6.09404e-05	0.000408095	8.29651e-09	6.44069e-05	0.442916	1
CMP-2-keto-3-deoxyoctulosonic acid synthetase	0.000320456	7.42746e-09	6.09404e-05	0.000403746	5.94164e-09	5.45052e-05	0.405645	1
Metal-dependent hydrolases of the beta-lactamase superfamily II	0.000320456	7.42746e-09	6.09404e-05	0.000250271	1.23014e-08	7.84265e-05	0.558752	1
Thymidine kinase	0.000320456	7.42746e-09	6.09404e-05	0.000257643	1.77606e-10	9.42354e-06	0.405769	1
Predicted peptidase	0.000320456	7.42746e-09	6.09404e-05	0.000417642	6.01925e-09	5.486e-05	0.353838	1
Ribosomal protein L31	0.000317508	2.07742e-13	3.2229e-07	0.00023565	5.15263e-09	5.07574e-05	0.233131	1
Nicotinic acid phosphoribosyltransferase	0.000317508	2.07742e-13	3.2229e-07	0.000372206	2.21085e-08	0.000105139	0.650602	1
Altronate dehydratase	0.000317508	2.07742e-13	3.2229e-07	0.000476374	2.77006e-09	3.7216e-05	0.0536218	1
Plasmid maintenance system antidote protein	0.000317508	2.07742e-13	3.2229e-07	0.000288458	3.23834e-09	4.02389e-05	0.55215	1
Predicted transcriptional regulator	0.000317508	2.07742e-13	3.2229e-07	0.000278912	4.95726e-09	4.97858e-05	0.531703	1
Biotin carboxylase	0.000315435	4.25887e-08	0.000145926	0.000295831	1.65474e-09	2.87641e-05	0.910979	1
Transposase and inactivated derivatives, IS30 family	0.00031456	7.27117e-09	6.02958e-05	0.000368458	7.92721e-09	6.29572e-05	0.602218	1
Imidazolonepropionase and related amidohydrolases	0.000313685	1.28364e-09	2.53342e-05	0.000256193	1.82575e-09	3.02139e-05	0.270427	1
Uncharacterized homolog of PSP1	0.000313685	1.28364e-09	2.53342e-05	0.000434562	1.12242e-09	2.36899e-05	0.076646	1
Ketopantoate reductase	0.000313685	1.28364e-09	2.53342e-05	0.000325921	6.31361e-10	1.77674e-05	0.73822	1
ATPase components of various ABC-type transport systems, contain duplicated ATPase	0.00031281	2.46261e-08	0.000110964	0.000380303	4.76315e-08	0.000154324	0.766132	1
Serine proteases of the peptidase family S9A	0.00031281	2.46261e-08	0.000110964	0.000248821	3.00919e-09	3.87891e-05	0.638251	1
Thymidylate kinase	0.000310737	2.48991e-09	3.52839e-05	0.000189365	2.68124e-09	3.66145e-05	0.138835	1
ABC-type nitrate/sulfonate/bicarbonate transport system, ATPase component	0.000310737	2.48991e-09	3.52839e-05	0.000178368	8.51249e-11	6.52399e-06	0.0662707	1
Serine kinase of the HPr protein, regulates carbohydrate metabolism	0.000310737	2.48991e-09	3.52839e-05	0.000254743	9.75839e-09	6.98512e-05	0.554022	1
Ribosomal protein L11 methylase	0.000310737	2.48991e-09	3.52839e-05	0.000417642	6.01925e-09	5.486e-05	0.229277	1
Uncharacterized homolog of gamma-carboxymuconolactone decarboxylase subunit	0.000309862	5.06945e-09	5.0346e-05	0.000290633	1.98782e-08	9.9695e-05	0.885564	1
ABC-type Mn2+/Zn2+ transport systems, permease components	0.000309862	5.06945e-09	5.0346e-05	0.000237099	2.47311e-10	1.112e-05	0.282839	1
Citrate synthase	0.000307789	1.83944e-08	9.5902e-05	0.000514561	1.88808e-12	9.71616e-07	0.162673	1
Zn-dependent protease with chaperone function	0.000307789	1.83944e-08	9.5902e-05	0.000277462	2.05981e-10	1.01484e-05	0.789013	1
ATPase involved in DNA replication	0.000306914	2.1103e-10	1.02721e-05	0.000277462	2.05981e-10	1.01484e-05	0.175311	1
Predicted ATPase or kinase	0.000306914	2.1103e-10	1.02721e-05	0.000483746	2.02083e-09	3.1787e-05	0.0383715	1
ABC-type spermidine/putrescine transport system, permease component II	0.000306914	2.1103e-10	1.02721e-05	0.000245921	3.27817e-09	4.04856e-05	0.269829	1
Beta-propeller domains of methanol dehydrogenase type	0.000306914	2.1103e-10	1.02721e-05	0.000267915	7.75812e-10	1.96953e-05	0.21312	1
Uncharacterized protein conserved in bacteria	0.000306914	2.1103e-10	1.02721e-05	0.000159274	1.31254e-09	2.56178e-05	0.0376803	1
DNA uptake lipoprotein	0.000306914	2.1103e-10	1.02721e-05	0.000319274	1.00974e-08	7.10543e-05	0.885688	1
Predicted permeases	0.000306038	1.13576e-08	7.53579e-05	0.000315649	1.57239e-09	2.80392e-05	0.917893	1
Predicted endonuclease involved in recombination (possible Holliday junction resolvase in Mycoplasmas and B. subtilis)	0.000306038	1.13576e-08	7.53579e-05	0.000343565	1.17041e-08	7.64986e-05	0.768193	1
Predicted N-acetylglucosaminyl transferase	0.000306038	1.13576e-08	7.53579e-05	0.000229002	2.89777e-09	3.80643e-05	0.472714	1
Uncharacterized conserved protein	0.000306038	1.13576e-08	7.53579e-05	0.000308277	3.35607e-09	4.09638e-05	0.982509	1
Uncharacterized protein conserved in bacteria	0.000306038	1.13576e-08	7.53579e-05	0.000328096	3.47589e-09	4.16887e-05	0.828425	1
Uncharacterized conserved protein	0.000303966	1.00508e-08	7.08901e-05	0.000197462	3.16001e-10	1.25698e-05	0.266296	1
tmRNA-binding protein	0.00030309	4.34525e-10	1.47398e-05	0.000388277	8.11081e-09	6.3682e-05	0.315641	1
Retron-type reverse transcriptase	0.00030309	4.34525e-10	1.47398e-05	0.000383927	6.10073e-09	5.52301e-05	0.282363	1
Predicted thiol oxidoreductase	0.00030309	4.34525e-10	1.47398e-05	0.000226828	9.15221e-10	2.13918e-05	0.100038	1
Cobalamin biosynthesis protein CbiK, Co2+ chelatase	0.00030309	4.34525e-10	1.47398e-05	0.000369183	1.37037e-08	8.27759e-05	0.526561	1
Recombinational DNA repair protein (RecF pathway)	0.000302215	2.01482e-08	0.00010037	0.000286284	7.38599e-10	1.92172e-05	0.897321	1
Glutamate synthase domain 3	0.000300142	4.20963e-09	4.58783e-05	0.000416193	4.63458e-10	1.52226e-05	0.137467	1
Predicted metal-dependent hydrolase	0.000300142	4.20963e-09	4.58783e-05	0.000372931	1.45592e-08	8.53206e-05	0.541674	1
Beta-galactosidase, beta subunit	0.000300142	4.20963e-09	4.58783e-05	0.000289183	7.21383e-09	6.00576e-05	0.90402	1
Disulfide bond chaperones of the HSP33 family	0.000299267	3.16039e-09	3.97517e-05	0.000208459	6.13948e-10	1.75207e-05	0.168512	1
Uncharacterized proteins, LmbE homologs	0.000299267	3.16039e-09	3.97517e-05	0.000266465	7.95371e-10	1.99421e-05	0.546869	1
Urocanate hydratase	0.000299267	3.16039e-09	3.97517e-05	0.000196737	2.09803e-09	3.23885e-05	0.179178	1
Uncharacterized conserved protein	0.000299267	3.16039e-09	3.97517e-05	0.000369908	2.10513e-08	0.000102595	0.586215	1
Ribosomal protein L25 (general stress protein Ctc)	0.000297195	2.26829e-08	0.000106496	0.000239274	4.67275e-09	4.8336e-05	0.671917	1
Co-chaperonin GroES (HSP10)	0.000296319	8.70813e-10	2.08664e-05	0.000315649	1.57239e-09	2.80392e-05	0.634621	1
Enzyme related to GTP cyclohydrolase I	0.000296319	8.70813e-10	2.08664e-05	0.000228277	6.65801e-10	1.82456e-05	0.133959	1
Na+-transporting NADH:ubiquinone oxidoreductase, subunit NqrD	0.000296319	8.70813e-10	2.08664e-05	0.000328821	7.56632e-09	6.15074e-05	0.667955	1
Predicted membrane protein	0.000296319	8.70813e-10	2.08664e-05	0.000250271	1.23014e-08	7.84265e-05	0.625821	1
Uncharacterized conserved protein	0.000295444	8.38864e-09	6.47636e-05	0.000258368	1.71022e-09	2.92422e-05	0.649669	1
5-formyltetrahydrofolate cyclo-ligase	0.000295444	8.38864e-09	6.47636e-05	0.000394199	4.0425e-09	4.49583e-05	0.33116	1
Permeases of the drug/metabolite transporter (DMT) superfamily	0.000295444	8.38864e-09	6.47636e-05	0.000286284	7.38599e-10	1.92172e-05	0.90924	1
Purine-nucleoside phosphorylase	0.000295444	8.38864e-09	6.47636e-05	0.000298005	1.884e-09	3.0692e-05	0.976098	1
Na+-transporting NADH:ubiquinone oxidoreductase, subunit NqrE	0.000295444	8.38864e-09	6.47636e-05	0.000306102	6.83929e-10	1.84923e-05	0.89592	1
RimM protein, required for 16S rRNA processing	0.000293371	1.32794e-08	8.14845e-05	0.000383927	6.10073e-09	5.52301e-05	0.469404	1
Aspartate carbamoyltransferase, regulatory subunit	0.000293371	1.32794e-08	8.14845e-05	0.000254743	9.75839e-09	6.98512e-05	0.763219	1
NTP pyrophosphohydrolases containing a Zn-finger, probably nucleic-acid-binding	0.000293371	1.32794e-08	8.14845e-05	0.00026719	3.04375e-14	1.23364e-07	0.783158	1
ABC-type metal ion transport system, periplasmic component/surface antigen	0.000292496	3.437e-11	4.14548e-06	0.000314924	4.58075e-09	4.78579e-05	0.687464	1
Zn-dependent dipeptidase, microsomal dipeptidase homolog	0.000292496	3.437e-11	4.14548e-06	0.000308277	3.35607e-09	4.09638e-05	0.748618	1
Signal transduction histidine kinase involved in nitrogen fixation and metabolism regulation	0.000292496	3.437e-11	4.14548e-06	0.000356012	9.16852e-11	6.77072e-06	0.0161383	1
2-keto-4-pentenoate hydratase/2-oxohepta-3-ene-1,7-dioic acid hydratase (catechol pathway)	0.000291621	1.61193e-08	8.97754e-05	0.000237099	2.47311e-10	1.112e-05	0.608644	1
Histidinol phosphatase and related hydrolases of the PHP family	0.000291621	1.61193e-08	8.97754e-05	0.000507189	9.25654e-09	6.80314e-05	0.191661	1
NaMN:DMB phosphoribosyltransferase	0.000291621	1.61193e-08	8.97754e-05	0.000289908	1.27604e-08	7.98763e-05	0.992428	1
TRAP-type C4-dicarboxylate transport system, periplasmic component	0.000290746	6.15341e-08	0.000175405	0.000197462	3.16001e-10	1.25698e-05	0.643361	1
Nucleoside phosphorylase	0.000289548	6.37831e-09	5.64726e-05	0.000354562	4.30743e-09	4.64081e-05	0.480547	1
Inactive homolog of metal-dependent proteases, putative molecular chaperone	0.000289548	6.37831e-09	5.64726e-05	0.000406646	1.22706e-09	2.47695e-05	0.193156	1
F0F1-type ATP synthase, epsilon subunit (mitochondrial delta subunit)	0.000288673	1.7003e-09	2.91574e-05	0.000237824	1.51333e-10	8.69865e-06	0.223961	1
NADH dehydrogenase/NADH:ubiquinone oxidoreductase 75 kD subunit (chain G)	0.000288673	1.7003e-09	2.91574e-05	0.00018864	5.64196e-10	1.67958e-05	0.0989849	1
N-acetylglucosamine-1-phosphate uridyltransferase (contains nucleotidyltransferase and I-patch acetyltransferase domains)	0.000288673	1.7003e-09	2.91574e-05	0.000206284	3.51716e-09	4.19354e-05	0.232895	1
Pyridoxal/pyridoxine/pyridoxamine kinase	0.000288673	1.7003e-09	2.91574e-05	0.000149003	4.71e-10	1.5346e-05	0.0539811	1
Negative regulator of beta-lactamase expression	0.000288673	1.7003e-09	2.91574e-05	0.000278187	1.79606e-09	2.99671e-05	0.831199	1
Uncharacterized membrane protein	0.000287798	2.63523e-08	0.000114787	0.000287734	8.33971e-10	2.04202e-05	0.999412	1
Formate-dependent phosphoribosylglycinamide formyltransferase (GAR transformylase)	0.0002866	2.74205e-08	0.000117091	0.000417642	6.01925e-09	5.486e-05	0.407971	1
Ribosomal protein S14	0.000285725	1.97956e-09	3.14607e-05	0.000367008	1.08762e-09	2.33198e-05	0.169562	1
Endonuclease IV	0.000285725	1.97956e-09	3.14607e-05	0.000157825	3.93098e-10	1.40196e-05	0.0651033	1
FKBP-type peptidyl-prolyl cis-trans isomerases 2	0.00028485	5.86861e-09	5.41692e-05	0.000208459	6.13948e-10	1.75207e-05	0.302931	1
Cellulase M and related proteins	0.00028485	5.86861e-09	5.41692e-05	0.000276737	1.87028e-10	9.67027e-06	0.902393	1
Uncharacterized conserved protein	0.00028485	5.86861e-09	5.41692e-05	0.000295831	1.65474e-09	2.87641e-05	0.880425	1
Predicted transcriptional regulator	0.00028485	5.86861e-09	5.41692e-05	0.000228277	6.65801e-10	1.82456e-05	0.442546	1
Exopolysaccharide biosynthesis protein related to N-acetylglucosamine-1-phosphodiester alpha-N-acetylglucosaminidase	0.00028485	5.86861e-09	5.41692e-05	0.000287734	8.33971e-10	2.04202e-05	0.969086	1
Cytidylyltransferase	0.000282777	1.6957e-08	9.20788e-05	0.000324471	6.59062e-09	5.74048e-05	0.748041	1
Serine-pyruvate aminotransferase/archaeal aspartate aminotransferase	0.000281902	8.31757e-11	6.44886e-06	0.000150452	6.04635e-09	5.49834e-05	0.141481	1
Ribosomal protein S18	0.000281902	8.31757e-11	6.44886e-06	0.000365559	5.3253e-10	1.63176e-05	0.0450144	1
Polyferredoxin	0.000281902	8.31757e-11	6.44886e-06	0.000317824	1.97404e-09	3.14169e-05	0.373188	1
NADH:ubiquinone oxidoreductase subunit 1 (chain H)	0.000281902	8.31757e-11	6.44886e-06	0.000170996	1.14086e-08	7.5527e-05	0.269591	1
NADH:ubiquinone oxidoreductase subunit 4 (chain M)	0.000281902	8.31757e-11	6.44886e-06	0.000181268	1.47229e-08	8.57988e-05	0.359207	1
Predicted membrane protein	0.000281902	8.31757e-11	6.44886e-06	0.000245921	3.27817e-09	4.04856e-05	0.486074	1
Bacteriophage protein gp37	0.000281902	8.31757e-11	6.44886e-06	0.000260543	1.57348e-08	8.86983e-05	0.838331	1
Transposase and inactivated derivatives	0.000281902	8.31757e-11	6.44886e-06	0.000129184	4.27554e-10	1.46211e-05	0.0124037	1
Predicted membrane metal-binding protein	0.000281027	1.25393e-08	7.91811e-05	0.00026719	3.04375e-14	1.23364e-07	0.882196	1
Cobalamin biosynthesis protein CobN and related Mg-chelatases	0.000281027	1.25393e-08	7.91811e-05	0.00018864	5.64196e-10	1.67958e-05	0.36716	1
G:T/U mismatch-specific DNA glycosylase	0.000281027	1.25393e-08	7.91811e-05	0.000270089	1.25299e-08	7.91514e-05	0.927168	1
Peptide methionine sulfoxide reductase	0.000278954	8.99595e-09	6.7067e-05	0.000237824	1.51333e-10	8.69865e-06	0.606075	1
Cystathionine beta-lyases/cystathionine gamma-synthases	0.000278954	8.99595e-09	6.7067e-05	0.000423565	5.78465e-09	5.37803e-05	0.22278	1
Sortase and related acyltransferases	0.000278954	8.99595e-09	6.7067e-05	0.000176918	2.19299e-09	3.31134e-05	0.29541	1
Predicted transcriptional regulator with C-terminal CBS domains	0.000278954	8.99595e-09	6.7067e-05	0.000276737	1.87028e-10	9.67027e-06	0.97729	1
ABC-type metal ion transport system, ATPase component	0.000278079	6.89171e-10	1.8563e-05	0.000251119	5.70846e-08	0.000168945	0.89497	1
Transcriptional regulators of sugar metabolism	0.000278079	6.89171e-10	1.8563e-05	0.0001571	2.29006e-09	3.38383e-05	0.0910767	1
Organic solvent tolerance protein OstA	0.000278079	6.89171e-10	1.8563e-05	0.00030018	1.62534e-08	9.01481e-05	0.838454	1
Uncharacterized protein (competence- and mitomycin-induced)	0.000278079	6.89171e-10	1.8563e-05	0.000355287	1.41399e-09	2.65894e-05	0.141017	1
Chorismate mutase	0.000278079	6.89171e-10	1.8563e-05	0.000239999	9.29014e-09	6.81547e-05	0.639988	1
Uncharacterized protein conserved in bacteria	0.000278079	6.89171e-10	1.8563e-05	0.000257643	1.77606e-10	9.42354e-06	0.444782	1
Lipopolysaccharide biosynthesis proteins, LPS:glycosyltransferases	0.000277203	2.17124e-08	0.000104193	0.00012556	1.42712e-08	8.44724e-05	0.36941	1
Uncharacterized conserved protein	0.000277203	2.17124e-08	0.000104193	0.000177643	3.53498e-10	1.32947e-05	0.459799	1
ABC-type Mn/Zn transport systems, ATPase component	0.000276006	3.26069e-08	0.000127685	0.000223928	2.02675e-08	0.000100667	0.785053	1
UDP-galactopyranose mutase	0.000275131	3.53726e-09	4.20551e-05	0.000364109	6.26193e-09	5.5955e-05	0.324778	1
Ribosome-binding factor A	0.000275131	3.53726e-09	4.20551e-05	0.000336918	3.03717e-10	1.23231e-05	0.282963	1
Flagellar biosynthesis pathway, component FlhA	0.000275131	3.53726e-09	4.20551e-05	0.000255468	5.00651e-09	5.00325e-05	0.799303	1
DnaK suppressor protein	0.000275131	3.53726e-09	4.20551e-05	0.000178368	8.51249e-11	6.52399e-06	0.148926	1
Predicted exonuclease of the beta-lactamase fold involved in RNA processing	0.000274255	3.79754e-09	4.35749e-05	0.000325921	6.31361e-10	1.77674e-05	0.381241	1
Phosphoenolpyruvate carboxykinase (GTP)	0.000274255	3.79754e-09	4.35749e-05	0.000159274	1.31254e-09	2.56178e-05	0.148802	1
Putative periplasmic protein kinase ArgK and related GTPases of G3E family	0.000274255	3.79754e-09	4.35749e-05	0.000299455	9.89245e-09	7.03294e-05	0.79516	1
Uncharacterized protein conserved in bacteria	0.000274255	3.79754e-09	4.35749e-05	0.000334743	4.44304e-09	4.7133e-05	0.46246	1
Predicted enzyme involved in methoxymalonyl-ACP biosynthesis	0.000274255	3.79754e-09	4.35749e-05	0.000299455	9.89245e-09	7.03294e-05	0.79516	1
Phage terminase-like protein, large subunit	0.000274255	3.79754e-09	4.35749e-05	0.000276737	1.87028e-10	9.67027e-06	0.95726	1
MinD superfamily P-loop ATPase containing an inserted ferredoxin domain	0.00027338	3.33878e-08	0.000129205	0.0003142	9.16024e-09	6.76766e-05	0.81218	1
2-polyprenyl-3-methyl-5-hydroxy-6-metoxy-1,4-benzoquinol methylase	0.000272183	2.10836e-08	0.000102673	0.000266465	7.95371e-10	1.99421e-05	0.957622	1
Glutamine amidotransferase	0.000271307	5.80942e-10	1.70432e-05	0.000507914	1.54353e-08	8.78501e-05	0.119745	1
Thiamine biosynthesis protein ThiC	0.000271307	5.80942e-10	1.70432e-05	0.000243747	1.99767e-08	9.99417e-05	0.818125	1
Enoyl-CoA hydratase/carnithine racemase	0.000271307	5.80942e-10	1.70432e-05	0.000204109	2.05605e-08	0.000101392	0.57966	1
Dissimilatory sulfite reductase (desulfoviridin), alpha and beta subunits	0.000271307	5.80942e-10	1.70432e-05	0.000295831	1.65474e-09	2.87641e-05	0.54827	1
Thymidine phosphorylase	0.000270432	9.40829e-09	6.85868e-05	0.000243747	1.99767e-08	9.99417e-05	0.847977	1
Cytidine deaminase	0.000270432	9.40829e-09	6.85868e-05	0.000276012	1.7392e-09	2.9489e-05	0.94328	1
Uncharacterized protein conserved in bacteria	0.000270432	9.40829e-09	6.85868e-05	0.000396374	4.2037e-10	1.44978e-05	0.206651	1
Fucose 4-O-acetylase and related acetyltransferases	0.000270432	9.40829e-09	6.85868e-05	0.000177643	3.53498e-10	1.32947e-05	0.308875	1
Flagellar hook-associated protein	0.000268359	1.20626e-08	7.76613e-05	0.000284834	6.92772e-09	5.88546e-05	0.887933	1
Predicted phosphotransferase related to Ser/Thr protein kinases	0.000268359	1.20626e-08	7.76613e-05	0.000254743	9.75839e-09	6.98512e-05	0.911456	1
Hydroxymethylpyrimidine/phosphomethylpyrimidine kinase	0.000267484	1.26999e-10	7.96867e-06	0.000333293	1.50582e-08	8.67704e-05	0.540174	1
ABC-type spermidine/putrescine transport system, permease component I	0.000267484	1.26999e-10	7.96867e-06	0.000228277	6.65801e-10	1.82456e-05	0.184127	1
Predicted flavin-nucleotide-binding protein	0.000267484	1.26999e-10	7.96867e-06	0.00026719	3.04375e-14	1.23364e-07	0.97551	1
Transcriptional regulator of heat shock gene	0.000266609	1.75214e-08	9.35986e-05	0.000347915	3.59782e-09	4.24136e-05	0.524238	1
Uncharacterized protein conserved in bacteria	0.000264536	5.54392e-09	5.26494e-05	0.00023565	5.15263e-09	5.07574e-05	0.738467	1
Amidases related to nicotinamidase	0.000264536	5.54392e-09	5.26494e-05	0.000327371	9.56593e-10	2.187e-05	0.37984	1
Tartrate dehydratase beta subunit/Fumarate hydratase class I, C-terminal domain	0.000264536	5.54392e-09	5.26494e-05	0.000284834	6.92772e-09	5.88546e-05	0.827954	1
Uncharacterized protein conserved in bacteria	0.000264536	5.54392e-09	5.26494e-05	0.000263566	1.9688e-08	9.92168e-05	0.995675	1
Protein tyrosine/serine phosphatase	0.000264536	5.54392e-09	5.26494e-05	0.00026719	3.04375e-14	1.23364e-07	0.968839	1
ACT domain-containing protein	0.000264536	5.54392e-09	5.26494e-05	0.000316374	1.35153e-10	8.22049e-06	0.447818	1
Isocitrate dehydrogenases	0.000263661	2.17543e-09	3.29805e-05	0.000215106	1.01677e-08	7.1301e-05	0.602456	1
NADH:ubiquinone oxidoreductase subunit 5 (chain L)/Multisubunit Na+/H+ antiporter, MnhA subunit	0.000263661	2.17543e-09	3.29805e-05	0.000306827	3.51873e-12	1.32641e-06	0.314607	1
Predicted aminopeptidases	0.000263661	2.17543e-09	3.29805e-05	0.000434562	1.12242e-09	2.36899e-05	0.0546954	1
NADH:ubiquinone oxidoreductase 49 kD subunit 7	0.000262786	2.81369e-08	0.000118611	0.000199637	4.39664e-09	4.68863e-05	0.672041	1
Rhodanese-related sulfurtransferase	0.000260713	1.52767e-09	2.76375e-05	0.000335468	1.49214e-09	2.73143e-05	0.190359	1
Uncharacterized protein conserved in bacteria	0.000260713	1.52767e-09	2.76375e-05	0.000157825	3.93098e-10	1.40196e-05	0.0839727	1
Uncharacterized protein involved in cytokinesis, contains TGc (transglutaminase/protease-like) domain	0.000260713	1.52767e-09	2.76375e-05	0.000354562	4.30743e-09	4.64081e-05	0.216569	1
Fructose-1-phosphate kinase and related fructose-6-phosphate kinase (PfkB)	0.000259838	6.72624e-09	5.79924e-05	0.000137281	2.38923e-09	3.45632e-05	0.204552	1
Alpha-mannosidase	0.000257765	1.55781e-08	8.82556e-05	0.000276737	1.87028e-10	9.67027e-06	0.861737	1
Putative silver efflux pump	0.000257765	1.55781e-08	8.82556e-05	0.000265015	7.09942e-09	5.95795e-05	0.948799	1
Uncharacterized conserved protein	0.00025689	1.37883e-11	2.62567e-06	0.000129909	2.3722e-09	3.44398e-05	0.0666324	1
Glycine cleavage system H protein (lipoate-binding)	0.00025689	1.37883e-11	2.62567e-06	0.000229002	2.89777e-09	3.80643e-05	0.549323	1
Mannose-6-phosphate isomerase	0.00025689	1.37883e-11	2.62567e-06	0.000226828	9.15221e-10	2.13918e-05	0.287176	1
Uncharacterized conserved protein	0.00025689	1.37883e-11	2.62567e-06	0.000208459	6.13948e-10	1.75207e-05	0.112788	1
Uncharacterized Fe-S protein PflX, homolog of pyruvate formate lyase activating proteins	0.00025689	1.37883e-11	2.62567e-06	0.000135831	1.10114e-08	7.42006e-05	0.230563	1
Low specificity phosphatase (HAD superfamily)	0.00025689	1.37883e-11	2.62567e-06	0.000236375	1.91441e-09	3.09387e-05	0.576607	1
Uncharacterized protein, possibly involved in aromatic compounds catabolism	0.00025689	1.37883e-11	2.62567e-06	0.00026864	3.12272e-09	3.9514e-05	0.801999	1
Na+-transporting NADH:ubiquinone oxidoreductase, subunit NqrC	0.00025689	1.37883e-11	2.62567e-06	0.000237099	2.47311e-10	1.112e-05	0.217496	1
Succinate dehydrogenase/fumarate reductase, Fe-S protein subunit	0.000256015	1.37794e-08	8.30043e-05	0.000308277	3.35607e-09	4.09638e-05	0.627206	1
N-acetylglucosamine-6-phosphate deacetylase	0.000256015	1.37794e-08	8.30043e-05	0.000267915	7.75812e-10	1.96953e-05	0.907148	1
TRAP-type uncharacterized transport system, fused permease components	0.000256015	1.37794e-08	8.30043e-05	0.000197462	3.16001e-10	1.25698e-05	0.562967	1
Predicted metalloprotease	0.000253942	7.99955e-09	6.32438e-05	0.000229727	6.70087e-09	5.78829e-05	0.809574	1
Predicted membrane protein	0.000253067	1.00228e-09	2.23862e-05	0.000139456	1.23931e-09	2.48929e-05	0.0785343	1
Spermidine/putrescine-binding periplasmic protein	0.000253067	1.00228e-09	2.23862e-05	0.000353837	8.77198e-09	6.62268e-05	0.276271	1
Transcriptional regulators	0.000253067	1.00228e-09	2.23862e-05	0.000227553	4.94954e-12	1.57314e-06	0.368222	1
Copper chaperone	0.000253067	1.00228e-09	2.23862e-05	0.000373656	8.581e-09	6.55019e-05	0.215265	1
Uncharacterized conserved protein	0.000253067	1.00228e-09	2.23862e-05	0.00018719	1.04348e-09	2.28416e-05	0.170958	1
Dinucleotide-utilizing enzymes involved in molybdopterin and thiamine biosynthesis family 2	0.000252191	2.3335e-08	0.000108016	0.000258368	1.71022e-09	2.92422e-05	0.957498	1
Lipoate-protein ligase A	0.000250119	2.92335e-09	3.82319e-05	0.00026719	3.04375e-14	1.23364e-07	0.70341	1
Biotin carboxyl carrier protein	0.000250119	2.92335e-09	3.82319e-05	0.000225378	7.44913e-09	6.10292e-05	0.771196	1
Predicted nucleotide-utilizing enzyme related to molybdopterin-biosynthesis enzyme MoeA	0.000250119	2.92335e-09	3.82319e-05	0.000129184	4.27554e-10	1.46211e-05	0.0992206	1
L-serine deaminase	0.000250119	2.92335e-09	3.82319e-05	0.000339941	6.16652e-08	0.000175592	0.668079	1
Nicotinamide mononucleotide transporter	0.000250119	2.92335e-09	3.82319e-05	0.000278187	1.79606e-09	2.99671e-05	0.621309	1
Acetyl esterase (deacetylase)	0.000250119	2.92335e-09	3.82319e-05	0.000336193	1.12368e-10	7.49561e-06	0.157551	1
Uncharacterized protein involved in tellurite resistance	0.000250119	2.92335e-09	3.82319e-05	0.00010864	7.01512e-11	5.92247e-06	0.0672321	1
Ribosomal protein S15P/S13E	0.000249244	4.49315e-09	4.73981e-05	0.000308277	3.35607e-09	4.09638e-05	0.462584	1
Cytochrome bd-type quinol oxidase, subunit 1	0.000249244	4.49315e-09	4.73981e-05	0.00034719	1.02106e-09	2.25949e-05	0.198145	1
Methylmalonyl-CoA mutase, C-terminal domain/subunit (cobalamin-binding)	0.000249244	4.49315e-09	4.73981e-05	0.000256918	2.16119e-10	1.03952e-05	0.896044	1
Uncharacterized protein conserved in bacteria	0.000249244	4.49315e-09	4.73981e-05	0.000205559	7.62714e-09	6.17541e-05	0.630078	1
Predicted cobalamin binding protein	0.000249244	4.49315e-09	4.73981e-05	0.00026574	3.16184e-09	3.97608e-05	0.821496	1
ABC-type branched-chain amino acid transport systems, ATPase component	0.000248368	3.53929e-08	0.000133028	0.000199637	4.39664e-09	4.68863e-05	0.770152	1
Uncharacterized ABC-type transport system, permease component	0.000248368	3.53929e-08	0.000133028	0.000237099	2.47311e-10	1.112e-05	0.936807	1
ATP-dependent protease HslVU (ClpYQ), ATPase subunit	0.000248368	3.53929e-08	0.000133028	0.000116738	6.07351e-09	5.51068e-05	0.471885	1
Outer membrane lipoprotein-sorting protein	0.000248368	3.53929e-08	0.000133028	0.000197462	3.16001e-10	1.25698e-05	0.750377	1
ABC-type oligopeptide transport system, ATPase component	0.000248368	3.53929e-08	0.000133028	0.00022018	9.09357e-09	6.74299e-05	0.874839	1
Nitrogen regulatory protein PII	0.000246296	3.49538e-10	1.322e-05	0.000284109	1.2379e-08	7.86733e-05	0.683754	1
Rad3-related DNA helicases	0.000246296	3.49538e-10	1.322e-05	0.000308277	3.35607e-09	4.09638e-05	0.276509	1
FOG: LysM repeat	0.000246296	3.49538e-10	1.322e-05	0.00029728	2.36458e-10	1.08733e-05	0.0987377	1
Uncharacterized protein predicted to be involved in DNA repair	0.000246296	3.49538e-10	1.322e-05	0.000227553	4.94954e-12	1.57314e-06	0.283324	1
Pyrimidine deaminase	0.00024542	1.04864e-08	7.24099e-05	0.000277462	2.05981e-10	1.01484e-05	0.707654	1
Protoporphyrinogen oxidase	0.00024542	1.04864e-08	7.24099e-05	9.61939e-05	1.14459e-08	7.56503e-05	0.279583	1
Transposase and inactivated derivatives	0.00024542	1.04864e-08	7.24099e-05	0.000148278	4.00099e-11	4.47269e-06	0.30362	1
ABC-type polysaccharide transport system, permease component	0.00024542	1.04864e-08	7.24099e-05	0.000494018	9.25808e-10	2.15152e-05	0.0851698	1
Uncharacterized protein conserved in bacteria	0.000243348	1.09041e-08	7.38381e-05	0.000238549	1.62648e-09	2.85173e-05	0.954562	1
Uncharacterized membrane-associated protein	0.000242472	2.78096e-10	1.17919e-05	0.000236375	1.91441e-09	3.09387e-05	0.876939	1
Uncharacterized membrane protein, putative virulence factor	0.000242472	2.78096e-10	1.17919e-05	0.000189365	2.68124e-09	3.66145e-05	0.291687	1
Transcriptional regulator	0.000242472	2.78096e-10	1.17919e-05	0.000305378	2.93546e-09	3.8311e-05	0.242188	1
Uncharacterized protein conserved in bacteria	0.000242472	2.78096e-10	1.17919e-05	0.000206284	3.51716e-09	4.19354e-05	0.508207	1
Predicted membrane protein	0.000242472	2.78096e-10	1.17919e-05	0.000218731	1.54484e-09	2.77925e-05	0.526314	1
ABC-type uncharacterized transport system, ATPase component	0.000242472	2.78096e-10	1.17919e-05	0.000306827	3.51873e-12	1.32641e-06	0.0362682	1
Predicted DNA-binding protein with the Helix-hairpin-helix motif	0.000242472	2.78096e-10	1.17919e-05	0.00026864	3.12272e-09	3.9514e-05	0.593758	1
L-rhamnose isomerase	0.000242472	2.78096e-10	1.17919e-05	0.000335468	1.49214e-09	2.73143e-05	0.092881	1
Ribosome-associated protein Y (PSrp-1)	0.000239524	4.768e-09	4.88262e-05	0.000208459	6.13948e-10	1.75207e-05	0.611319	1
Cystathionine beta-lyase family protein involved in aluminum resistance	0.000239524	4.768e-09	4.88262e-05	0.000307552	8.94231e-10	2.11451e-05	0.321604	1
Predicted ATPase	0.000239524	4.768e-09	4.88262e-05	0.000109365	3.8621e-10	1.38962e-05	0.127525	1
Predicted helicase	0.000239524	4.768e-09	4.88262e-05	0.000211358	1.87387e-08	9.67955e-05	0.826333	1
Branched-chain amino acid ABC-type transport system, permease components	0.000238649	2.70903e-09	3.68037e-05	0.000254019	1.60814e-08	8.96699e-05	0.895217	1
Superoxide dismutase	0.000238649	2.70903e-09	3.68037e-05	0.000378005	5.70531e-09	5.34103e-05	0.163259	1
Pyrimidine reductase, riboflavin biosynthesis	0.000238649	2.70903e-09	3.68037e-05	0.000248096	7.19755e-10	1.89704e-05	0.844468	1
Predicted ATP-dependent endonuclease of the OLD family	0.000238649	2.70903e-09	3.68037e-05	0.000109365	3.8621e-10	1.38962e-05	0.0856345	1
Chloramphenicol O-acetyltransferase	0.000238649	2.70903e-09	3.68037e-05	0.000236375	1.91441e-09	3.09387e-05	0.969898	1
L-alanine-DL-glutamate epimerase and related enzymes of enolase superfamily	0.000238649	2.70903e-09	3.68037e-05	0.000196737	2.09803e-09	3.23885e-05	0.498632	1
AT-rich DNA-binding protein	0.000236576	2.39561e-08	0.000109444	0.00015855	6.72592e-11	5.7991e-06	0.555352	1
Aminopeptidase N	0.000235701	1.13425e-09	2.38144e-05	0.000229727	6.70087e-09	5.78829e-05	0.928136	1
Predicted branched-chain amino acid permease (azaleucine resistance)	0.000235701	1.13425e-09	2.38144e-05	0.000204109	2.05605e-08	0.000101392	0.797096	1
DNA uptake protein and related DNA-binding proteins	0.000235701	1.13425e-09	2.38144e-05	0.000338368	5.39978e-09	5.19605e-05	0.206886	1
Predicted ATPase	0.000235701	1.13425e-09	2.38144e-05	0.000237824	1.51333e-10	8.69865e-06	0.937055	1
Endoglucanase Y	0.000235701	1.13425e-09	2.38144e-05	0.000229727	6.70087e-09	5.78829e-05	0.928136	1
Predicted HD-superfamily hydrolase	0.000235701	1.13425e-09	2.38144e-05	0.000190815	1.16287e-08	7.62519e-05	0.628737	1
Antirepressor regulating drug resistance, predicted signal transduction N-terminal membrane component	0.000235701	1.13425e-09	2.38144e-05	0.000348639	7.74571e-09	6.22323e-05	0.221007	1
Carbonic anhydrase	0.000234826	7.64234e-09	6.18156e-05	0.000250271	1.23014e-08	7.84265e-05	0.898168	1
Uncharacterized membrane protein	0.000234826	7.64234e-09	6.18156e-05	0.000267915	7.75812e-10	1.96953e-05	0.657117	1
Uncharacterized conserved protein containing a ferredoxin-like domain	0.000234826	7.64234e-09	6.18156e-05	0.000298005	1.884e-09	3.0692e-05	0.471414	1
ABC-type Fe3+ transport system, permease component	0.000233951	4.34804e-08	0.000147446	0.000290633	1.98782e-08	9.9695e-05	0.786195	1
RNase P protein component	0.000232753	1.42577e-08	8.44325e-05	0.000198912	1.46531e-09	2.70676e-05	0.749783	1
Aspartate 1-decarboxylase	0.000232753	1.42577e-08	8.44325e-05	0.000209909	6.53409e-09	5.71581e-05	0.84575	1
Ribosomal protein S6	0.000231878	2.86808e-12	1.19752e-06	0.000296556	1.6004e-10	8.94538e-06	0.0188498	1
Dehydrogenases (flavoproteins)	0.000231878	2.86808e-12	1.19752e-06	0.000258368	1.71022e-09	2.92422e-05	0.475602	1
ABC-type metal ion transport system, periplasmic component/surface adhesin	0.000231878	2.86808e-12	1.19752e-06	0.000315649	1.57239e-09	2.80392e-05	0.0986141	1
Predicted nucleic acid-binding protein, contains PIN domain	0.000231878	2.86808e-12	1.19752e-06	8.95466e-05	3.46969e-10	1.31713e-05	0.0115889	1
Uncharacterized conserved protein	0.000231878	2.86808e-12	1.19752e-06	0.000179093	1.38787e-09	2.63427e-05	0.178942	1
3'-phosphoadenosine 5'-phosphosulfate sulfotransferase (PAPS reductase)/FAD synthetase and related enzymes	0.000231003	1.5078e-08	8.68275e-05	0.000209184	2.78846e-09	3.73394e-05	0.843077	1
Predicted transcriptional regulators	0.00022893	7.06161e-09	5.94206e-05	0.000144653	2.14519e-08	0.000103566	0.55899	1
Phosphopantetheinyl transferase	0.00022893	7.06161e-09	5.94206e-05	0.000278187	1.79606e-09	2.99671e-05	0.5458	1
Predicted endonuclease distantly related to archaeal Holliday junction resolvase	0.000228055	1.37386e-09	2.62094e-05	0.000296556	1.6004e-10	8.94538e-06	0.132217	1
Methylase of chemotaxis methyl-accepting proteins	0.000228055	1.37386e-09	2.62094e-05	0.000185741	7.80725e-09	6.2479e-05	0.599751	1
Predicted RNA-binding protein	0.000228055	1.37386e-09	2.62094e-05	0.0001571	2.29006e-09	3.38383e-05	0.226046	1
Phosphotransferase system, HPr-related proteins	0.000228055	1.37386e-09	2.62094e-05	0.000257643	1.77606e-10	9.42354e-06	0.39303	1
Large-conductance mechanosensitive channel	0.000228055	1.37386e-09	2.62094e-05	0.000256193	1.82575e-09	3.02139e-05	0.560141	1
FOG: PKD repeat	0.000228055	1.37386e-09	2.62094e-05	0.000147553	1.18014e-09	2.42914e-05	0.150805	1
Predicted DNA alkylation repair enzyme	0.000228055	1.37386e-09	2.62094e-05	0.000237824	1.51333e-10	8.69865e-06	0.766704	1
Phosphotransferase system mannitol/fructose-specific IIA domain (Ntr-type)	0.00022718	2.50161e-08	0.000111839	7.85499e-05	5.72515e-10	1.69191e-05	0.313666	1
Phosphoribosyl-AMP cyclohydrolase	0.000225107	2.36792e-09	3.44087e-05	0.000236375	1.91441e-09	3.09387e-05	0.835393	1
Formyltetrahydrofolate hydrolase	0.000225107	2.36792e-09	3.44087e-05	0.000199637	4.39664e-09	4.68863e-05	0.707889	1
GTP cyclohydrolase II	0.000225107	2.36792e-09	3.44087e-05	0.000277462	2.05981e-10	1.01484e-05	0.270068	1
Sec-independent protein secretion pathway components	0.000225107	2.36792e-09	3.44087e-05	0.000179093	1.38787e-09	2.63427e-05	0.393277	1
Transposase	0.000225107	2.36792e-09	3.44087e-05	0.000336193	1.12368e-10	7.49561e-06	0.0897808	1
Thiamine monophosphate synthase	0.000224232	5.24724e-09	5.12213e-05	0.000285559	3.0476e-09	3.90359e-05	0.458278	1
Archaeal fructose-1,6-bisphosphatase and related enzymes of inositol monophosphatase family	0.000224232	5.24724e-09	5.12213e-05	0.000278187	1.79606e-09	2.99671e-05	0.474097	1
Precorrin-6x reductase	0.000224232	5.24724e-09	5.12213e-05	0.000166647	3.76455e-09	4.33852e-05	0.497343	1
Tfp pilus assembly protein PilE	0.000223356	3.74565e-08	0.000136851	9.76437e-05	2.59387e-09	3.6013e-05	0.48103	1
Exopolyphosphatase	0.000221284	1.76601e-10	9.39683e-06	0.000227553	4.94954e-12	1.57314e-06	0.578232	1
Predicted GTPases	0.000221284	1.76601e-10	9.39683e-06	0.000136556	5.91478e-09	5.43819e-05	0.250536	1
3-hydroxyacyl-CoA dehydrogenase	0.000221284	1.76601e-10	9.39683e-06	0.000275287	4.86249e-09	4.93077e-05	0.387464	1
LuxS protein involved in autoinducer AI2 synthesis	0.000221284	1.76601e-10	9.39683e-06	0.00026864	3.12272e-09	3.9514e-05	0.360972	1
Predicted membrane protein	0.000221284	1.76601e-10	9.39683e-06	0.000207734	1.05619e-11	2.29803e-06	0.285398	1
DNA G:T-mismatch repair endonuclease	0.000221284	1.76601e-10	9.39683e-06	0.000276012	1.7392e-09	2.9489e-05	0.211242	1
Mannosyltransferase OCH1 and related enzymes	0.000221284	1.76601e-10	9.39683e-06	9.98184e-05	1.09916e-09	2.34431e-05	0.0441905	1
Uncharacterized protein conserved in bacteria	0.000221284	1.76601e-10	9.39683e-06	0.00014163	1.42295e-08	8.4349e-05	0.464355	1
Kef-type K+ transport system, predicted NAD-binding component	0.000221284	1.76601e-10	9.39683e-06	0.000229002	2.89777e-09	3.80643e-05	0.869225	1
Threonine dehydratase	0.000220408	1.1623e-08	7.62331e-05	0.000167372	1.11076e-09	2.35665e-05	0.576028	1
N-acetylglutamate synthase (N-acetylornithine aminotransferase)	0.000220408	1.1623e-08	7.62331e-05	0.00034574	5.80894e-10	1.70425e-05	0.235236	1
Growth inhibitor	0.000220408	1.1623e-08	7.62331e-05	0.000159274	1.31254e-09	2.56178e-05	0.537497	1
Putative dehydrogenase domain of multifunctional non-ribosomal peptide synthetases and related enzymes	0.000220408	1.1623e-08	7.62331e-05	0.000171721	1.81816e-08	9.53457e-05	0.734017	1
Bacteriophage tail assembly protein	0.000220408	1.1623e-08	7.62331e-05	0.000138006	4.34799e-10	1.47445e-05	0.393513	1
HD superfamily phosphohydrolases	0.000218336	9.80418e-09	7.00149e-05	0.000319274	1.00974e-08	7.10543e-05	0.408456	1
Riboflavin synthase beta-chain	0.00021746	4.87659e-10	1.5615e-05	0.000287009	7.23661e-13	6.01523e-07	0.050605	1
Fe-S oxidoreductases	0.00021746	4.87659e-10	1.5615e-05	0.000245921	3.27817e-09	4.04856e-05	0.579186	1
Predicted membrane protein, hemolysin III homolog	0.00021746	4.87659e-10	1.5615e-05	0.000209184	2.78846e-09	3.73394e-05	0.866184	1
Uroporphyrinogen-III synthase	0.00021746	4.87659e-10	1.5615e-05	0.000240724	1.54787e-08	8.79734e-05	0.825759	1
Uncharacterized protein conserved in bacteria	0.00021746	4.87659e-10	1.5615e-05	0.000237099	2.47311e-10	1.112e-05	0.404251	1
NAD(FAD)-utilizing enzyme possibly involved in translation	0.000216585	2.05011e-08	0.000101245	0.000149003	4.71e-10	1.5346e-05	0.577204	1
Predicted membrane protein	0.000216585	2.05011e-08	0.000101245	0.000218006	1.27162e-10	7.97376e-06	0.992675	1
Predicted metal-dependent enzyme	0.000216585	2.05011e-08	0.000101245	0.000237099	2.47311e-10	1.112e-05	0.867945	1
Flp pilus assembly protein, ATPase CpaF	0.000215388	3.413e-08	0.000130633	0.000354562	4.30743e-09	4.64081e-05	0.410699	1
ABC-type nitrate/sulfonate/bicarbonate transport system, permease component	0.000214513	4.05055e-09	4.5003e-05	0.000336918	3.03717e-10	1.23231e-05	0.123223	1
Predicted transcriptional regulator, consists of a Zn-ribbon and ATP-cone domains	0.000214513	4.05055e-09	4.5003e-05	0.000196012	5.45119e-09	5.22072e-05	0.820798	1
Teichoic acid biosynthesis proteins	0.000214513	4.05055e-09	4.5003e-05	0.000196737	2.09803e-09	3.23885e-05	0.784568	1
Predicted signal transduction protein with a C-terminal ATPase domain	0.000214513	4.05055e-09	4.5003e-05	0.000265015	7.09942e-09	5.95795e-05	0.571369	1
Ribosomal protein L32	0.000213637	3.30109e-09	4.06269e-05	0.000228277	6.65801e-10	1.82456e-05	0.780247	1
F0F1-type ATP synthase, delta subunit (mitochondrial oligomycin sensitivity protein)	0.000213637	3.30109e-09	4.06269e-05	0.000354562	4.30743e-09	4.64081e-05	0.146812	1
Predicted rRNA methylase	0.000213637	3.30109e-09	4.06269e-05	0.000215831	5.30086e-09	5.14823e-05	0.976684	1
Inorganic pyrophosphatase/exopolyphosphatase	0.000213637	3.30109e-09	4.06269e-05	0.00026574	3.16184e-09	3.97608e-05	0.470599	1
Alkaline phosphatase	0.000213637	3.30109e-09	4.06269e-05	0.000245921	3.27817e-09	4.04856e-05	0.627815	1
Predicted acyltransferases	0.000213637	3.30109e-09	4.06269e-05	0.000246646	8.54245e-10	2.06669e-05	0.551429	1
Putative stress-responsive transcriptional regulator	0.000213637	3.30109e-09	4.06269e-05	0.000178368	8.51249e-11	6.52399e-06	0.498158	1
ADP-heptose synthase, bifunctional sugar kinase/adenylyltransferase	0.000213637	3.30109e-09	4.06269e-05	0.0001571	2.29006e-09	3.38383e-05	0.389706	1
Precorrin-4 methylase	0.000213637	3.30109e-09	4.06269e-05	0.000270814	1.95902e-08	9.89701e-05	0.642297	1
Uncharacterized conserved protein	0.000213637	3.30109e-09	4.06269e-05	0.000185016	1.35458e-08	8.22977e-05	0.790632	1
Antirestriction protein	0.000213637	3.30109e-09	4.06269e-05	0.000128459	5.40296e-11	5.19758e-06	0.169324	1
Predicted nucleic acid-binding protein, contains PIN domain	0.000212762	3.18816e-08	0.000126257	0.000139456	1.23931e-09	2.48929e-05	0.624236	1
Ribosomal protein L28	0.000210689	7.99294e-10	1.99912e-05	0.000216556	2.00517e-09	3.16636e-05	0.896971	1
Uroporphyrinogen-III decarboxylase	0.000210689	7.99294e-10	1.99912e-05	0.000176918	2.19299e-09	3.31134e-05	0.488392	1
Preprotein translocase subunit SecG	0.000210689	7.99294e-10	1.99912e-05	0.000159274	1.31254e-09	2.56178e-05	0.239152	1
Membrane protein implicated in regulation of membrane protease activity	0.000210689	7.99294e-10	1.99912e-05	0.0001571	2.29006e-09	3.38383e-05	0.295533	1
Putative glycosyl/glycerophosphate transferases involved in teichoic acid biosynthesis TagF/TagB/EpsJ/RodC	0.000210689	7.99294e-10	1.99912e-05	0.000259093	4.81395e-09	4.90609e-05	0.472352	1
Predicted molecular chaperone distantly related to HSP70-fold metalloproteases	0.000210689	7.99294e-10	1.99912e-05	0.000127734	1.25163e-09	2.50163e-05	0.125641	1
Predicted phosphoglycerate mutase, AP superfamily	0.000210689	7.99294e-10	1.99912e-05	0.000239274	4.67275e-09	4.8336e-05	0.637194	1
Sortase (surface protein transpeptidase)	0.000210689	7.99294e-10	1.99912e-05	0.000186465	3.6398e-09	4.26603e-05	0.65441	1
Phage-related lysozyme (muraminidase)	0.000210689	7.99294e-10	1.99912e-05	0.000198187	1.05092e-10	7.24888e-06	0.617462	1
ABC-type transport system involved in cytochrome bd biosynthesis, ATPase and permease components	0.000210689	7.99294e-10	1.99912e-05	0.000276012	1.7392e-09	2.9489e-05	0.203406	1
Precorrin-3B methylase	0.000209814	8.6169e-09	6.56388e-05	0.000198912	1.46531e-09	2.70676e-05	0.89888	1
Cobalamin biosynthesis protein CobD/CbiB	0.000209814	8.6169e-09	6.56388e-05	0.000277462	2.05981e-10	1.01484e-05	0.405892	1
Predicted sugar phosphate isomerase	0.000209814	8.6169e-09	6.56388e-05	0.000275287	4.86249e-09	4.93077e-05	0.521838	1
Beta-mannanase	0.000209814	8.6169e-09	6.56388e-05	0.000248821	3.00919e-09	3.87891e-05	0.65546	1
ABC-type xylose transport system, permease component	0.000209814	8.6169e-09	6.56388e-05	0.000154925	1.74077e-08	9.32944e-05	0.680571	1
Preprotein translocase subunit SecE	0.000206866	5.04149e-11	5.0207e-06	0.000226828	9.15221e-10	2.13918e-05	0.474444	1
NADH:ubiquinone oxidoreductase subunit 2 (chain N)	0.000206866	5.04149e-11	5.0207e-06	0.000198912	1.46531e-09	2.70676e-05	0.806987	1
Flagellar motor switch protein	0.000206866	5.04149e-11	5.0207e-06	0.000238549	1.62648e-09	2.85173e-05	0.382312	1
Predicted membrane protein, putative toxin regulator	0.000206866	5.04149e-11	5.0207e-06	0.000177643	3.53498e-10	1.32947e-05	0.17296	1
Uncharacterized protein conserved in bacteria	0.000206866	5.04149e-11	5.0207e-06	0.000187915	1.8276e-11	3.02291e-06	0.0874856	1
ABC-type transport system involved in Fe-S cluster assembly, permease and ATPase components	0.000206866	5.04149e-11	5.0207e-06	0.0001571	2.29006e-09	3.38383e-05	0.273779	1
Putative peptidoglycan-binding domain-containing protein	0.000205991	1.64351e-08	9.06507e-05	0.000237824	1.51333e-10	8.69865e-06	0.76807	1
Putative Mg2+ and Co2+ transporter CorB	0.000205991	1.64351e-08	9.06507e-05	0.000129909	2.3722e-09	3.44398e-05	0.527966	1
Pyridoxine biosynthesis enzyme	0.000203918	6.18214e-09	5.55974e-05	0.000168096	2.8092e-11	3.7478e-06	0.585741	1
Acetolactate synthase, small (regulatory) subunit	0.000203918	6.18214e-09	5.55974e-05	0.000276737	1.87028e-10	9.67027e-06	0.318312	1
ABC-type Na+ efflux pump, permease component	0.000203918	6.18214e-09	5.55974e-05	0.000247371	1.43906e-12	8.48252e-07	0.529491	1
Carbamate kinase	0.000203043	1.80391e-09	3.00326e-05	0.000179093	1.38787e-09	2.63427e-05	0.610836	1
Uncharacterized C-terminal domain of topoisomerase IA	0.000203043	1.80391e-09	3.00326e-05	0.000267915	7.75812e-10	1.96953e-05	0.205367	1
Long-chain fatty acid transport protein	0.000203043	1.80391e-09	3.00326e-05	0.000255468	5.00651e-09	5.00325e-05	0.477426	1
ABC-type uncharacterized transport system, permease component	0.000203043	1.80391e-09	3.00326e-05	0.000315649	1.57239e-09	2.80392e-05	0.111808	1
Predicted sugar nucleotidyltransferases	0.000200095	1.87095e-09	3.05855e-05	0.000290633	1.98782e-08	9.9695e-05	0.492844	1
Cytochrome c biogenesis factor	0.000200095	1.87095e-09	3.05855e-05	0.000135831	1.10114e-08	7.42006e-05	0.520675	1
Uncharacterized conserved protein	0.000200095	1.87095e-09	3.05855e-05	0.000118912	3.78333e-11	4.34933e-06	0.122616	1
Mg-chelatase subunit ChlD	0.00019922	6.05978e-09	5.50445e-05	0.000176194	5.60361e-09	5.29321e-05	0.797909	1
Uncharacterized conserved protein	0.00019922	6.05978e-09	5.50445e-05	0.000225378	7.44913e-09	6.10292e-05	0.786433	1
Uncharacterized conserved protein	0.00019922	6.05978e-09	5.50445e-05	0.000206284	3.51716e-09	4.19354e-05	0.92436	1
Predicted acyltransferase	0.00019922	6.05978e-09	5.50445e-05	0.000179093	1.38787e-09	2.63427e-05	0.779785	1
Signal transduction histidine kinase, nitrate/nitrite-specific	0.000197147	1.66362e-08	9.12036e-05	0.000271539	2.82216e-08	0.000118789	0.670624	1
Ribonuclease D	0.000196272	6.21309e-11	5.57364e-06	0.000176194	5.60361e-09	5.29321e-05	0.752011	1
Predicted ATPases	0.000196272	6.21309e-11	5.57364e-06	0.000245921	3.27817e-09	4.04856e-05	0.343136	1
6Fe-6S prismane cluster-containing protein	0.000196272	6.21309e-11	5.57364e-06	0.000118912	3.78333e-11	4.34933e-06	0.0113417	1
Uncharacterized protein conserved in bacteria	0.000196272	6.21309e-11	5.57364e-06	9.90935e-05	2.62731e-11	3.62444e-06	0.009493	1
ABC-type metal ion transport system, permease component	0.000196272	6.21309e-11	5.57364e-06	0.000146103	8.17378e-09	6.39288e-05	0.529367	1
Desulfoferrodoxin	0.000196272	6.21309e-11	5.57364e-06	0.000165922	7.98946e-09	6.32039e-05	0.682106	1
Predicted Zn peptidase	0.000196272	6.21309e-11	5.57364e-06	0.00015855	6.72592e-11	5.7991e-06	0.0460714	1
Predicted glycosyl hydrolase	0.000196272	6.21309e-11	5.57364e-06	0.000226828	9.15221e-10	2.13918e-05	0.290776	1
Capsular polysaccharide biosynthesis protein	0.000196272	6.21309e-11	5.57364e-06	0.000280361	1.5993e-08	8.94232e-05	0.464232	1
Ribosome-associated heat shock protein implicated in the recycling of the 50S subunit (S4 paralog)	0.000195397	1.2818e-08	8.00563e-05	0.000247371	1.43906e-12	8.48252e-07	0.580937	1
Exonuclease VII small subunit	0.000195397	1.2818e-08	8.00563e-05	0.000118912	3.78333e-11	4.34933e-06	0.457431	1
Predicted Zn-dependent protease	0.000195397	1.2818e-08	8.00563e-05	0.000197462	3.16001e-10	1.25698e-05	0.983322	1
Predicted transcriptional regulator	0.000195397	1.2818e-08	8.00563e-05	0.0001571	2.29006e-09	3.38383e-05	0.706686	1
Glutamate formiminotransferase	0.000195397	1.2818e-08	8.00563e-05	9.90935e-05	2.62731e-11	3.62444e-06	0.347634	1
Na+/panthothenate symporter	0.000195397	1.2818e-08	8.00563e-05	0.000245921	3.27817e-09	4.04856e-05	0.627568	1
Predicted transcriptional regulators	0.000193324	8.76269e-09	6.61917e-05	0.000266465	7.95371e-10	1.99421e-05	0.394444	1
Aspartate racemase	0.000193324	8.76269e-09	6.61917e-05	0.000215831	5.30086e-09	5.14823e-05	0.820922	1
ACT domain-containing protein	0.000193324	8.76269e-09	6.61917e-05	0.000239274	4.67275e-09	4.8336e-05	0.630893	1
FOG: CBS domain	0.000192449	7.5569e-10	1.94382e-05	0.000215831	5.30086e-09	5.14823e-05	0.719816	1
Transposase and inactivated derivatives	0.000192449	7.5569e-10	1.94382e-05	9.09963e-05	5.57752e-09	5.28087e-05	0.205829	1
Lipoproteins	0.000192449	7.5569e-10	1.94382e-05	0.000140906	8.32832e-09	6.45303e-05	0.535763	1
Pyridoxal phosphate biosynthesis protein	0.000192449	7.5569e-10	1.94382e-05	0.000167372	1.11076e-09	2.35665e-05	0.512524	1
Predicted metal-dependent membrane protease	0.000192449	7.5569e-10	1.94382e-05	0.000216556	2.00517e-09	3.16636e-05	0.581634	1
Cytochrome bd-type quinol oxidase, subunit 2	0.000192449	7.5569e-10	1.94382e-05	0.000140181	3.99826e-09	4.47116e-05	0.388997	1
Isopentenyldiphosphate isomerase	0.000192449	7.5569e-10	1.94382e-05	0.000219455	4.53364e-09	4.76112e-05	0.647797	1
Alanine dehydrogenase	0.000189501	3.39156e-09	4.11799e-05	0.0001571	2.29006e-09	3.38383e-05	0.606198	1
Chemotaxis signal transduction protein	0.000189501	3.39156e-09	4.11799e-05	0.000149003	4.71e-10	1.5346e-05	0.468674	1
Uncharacterized proteins of the AP superfamily	0.000189501	3.39156e-09	4.11799e-05	0.000247371	1.43906e-12	8.48252e-07	0.284139	1
Flagellar motor switch protein	0.000189501	3.39156e-09	4.11799e-05	0.000138731	5.14953e-11	5.07421e-06	0.341425	1
Predicted membrane protein	0.000189501	3.39156e-09	4.11799e-05	0.000119637	1.16819e-09	2.4168e-05	0.269468	1
ABC-type phosphate transport system, periplasmic component	0.000188625	3.95162e-09	4.44501e-05	0.000138731	5.14953e-11	5.07421e-06	0.375421	1
Flagellar biosynthesis pathway, component FlhB	0.000188625	3.95162e-09	4.44501e-05	0.000116738	6.07351e-09	5.51068e-05	0.40762	1
GAF domain-containing protein	0.000188625	3.95162e-09	4.44501e-05	0.000276012	1.7392e-09	2.9489e-05	0.2294	1
Beta-glucosidase/6-phospho-beta-glucosidase/beta-galactosidase	0.000188625	3.95162e-09	4.44501e-05	0.000314924	4.58075e-09	4.78579e-05	0.189324	1
Capsular polysaccharide biosynthesis protein	0.000188625	3.95162e-09	4.44501e-05	0.000168821	5.16547e-10	1.60709e-05	0.722629	1
Uncharacterized protein conserved in bacteria	0.000188625	3.95162e-09	4.44501e-05	0.000139456	1.23931e-09	2.48929e-05	0.450395	1
Methylated DNA-protein cysteine methyltransferase	0.000186553	2.07256e-08	0.000101798	0.000207009	9.78299e-10	2.21167e-05	0.869586	1
Tryptophan synthase alpha chain	0.000185677	5.22807e-10	1.6168e-05	0.000275287	4.86249e-09	4.93077e-05	0.218073	1
Predicted ATP-dependent protease	0.000185677	5.22807e-10	1.6168e-05	7.92748e-05	1.68148e-11	2.89955e-06	0.0283866	1
Uncharacterized protein conserved in bacteria	0.000185677	5.22807e-10	1.6168e-05	0.000127009	4.02035e-09	4.4835e-05	0.339084	1
Uncharacterized protein conserved in bacteria	0.000185677	5.22807e-10	1.6168e-05	0.000217281	2.80605e-10	1.18449e-05	0.239854	1
Predicted signaling protein consisting of a modified GGDEF domain and a DHH domain	0.000185677	5.22807e-10	1.6168e-05	0.000323022	1.88344e-08	9.70422e-05	0.287052	1
Predicted O-methyltransferase	0.000185677	5.22807e-10	1.6168e-05	0.000364834	2.61167e-09	3.61363e-05	0.0489524	1
Predicted exporter	0.000185677	5.22807e-10	1.6168e-05	0.000107915	1.32521e-09	2.57412e-05	0.128106	1
Amino acid transporters	0.000184802	9.64993e-09	6.9462e-05	0.000159274	1.31254e-09	2.56178e-05	0.770505	1
ABC-type multidrug transport system, permease component	0.000184802	9.64993e-09	6.9462e-05	0.000149003	4.71e-10	1.5346e-05	0.662208	1
Uncharacterized protein, involved in the regulation of septum location	0.000184802	9.64993e-09	6.9462e-05	0.000148278	4.00099e-11	4.47269e-06	0.647921	1
PEP phosphonomutase and related enzymes	0.000184802	9.64993e-09	6.9462e-05	0.000179818	4.26175e-09	4.61614e-05	0.954809	1
3-deoxy-D-arabino-heptulosonate 7-phosphate (DAHP) synthase	0.000182729	1.17922e-08	7.67861e-05	0.0001571	2.29006e-09	3.38383e-05	0.794807	1
UDP-glucose pyrophosphorylase	0.000182729	1.17922e-08	7.67861e-05	0.000248096	7.19755e-10	1.89704e-05	0.509738	1
Uncharacterized protein conserved in bacteria	0.000182729	1.17922e-08	7.67861e-05	0.000138006	4.34799e-10	1.47445e-05	0.623177	1
Thiamine biosynthesis ATP pyrophosphatase	0.000181854	1.56429e-10	8.84389e-06	0.00023565	5.15263e-09	5.07574e-05	0.399827	1
CMP-N-acetylneuraminic acid synthetase	0.000181854	1.56429e-10	8.84389e-06	0.000248821	3.00919e-09	3.87891e-05	0.222533	1
Lhr-like helicases	0.000181854	1.56429e-10	8.84389e-06	6.09059e-05	3.4965e-09	4.18121e-05	0.108005	1
ABC-type transport system involved in resistance to organic solvents, periplasmic component	0.000181854	1.56429e-10	8.84389e-06	0.000248821	3.00919e-09	3.87891e-05	0.222533	1
Uncharacterized conserved protein	0.000181854	1.56429e-10	8.84389e-06	8.88217e-05	8.83746e-11	6.64735e-06	0.0149552	1
4-aminobutyrate aminotransferase and related aminotransferases	0.000178906	5.36114e-09	5.17742e-05	9.98184e-05	1.09916e-09	2.34431e-05	0.288867	1
Predicted transcriptional regulators	0.000178906	5.36114e-09	5.17742e-05	0.000276737	1.87028e-10	9.67027e-06	0.199763	1
Uncharacterized membrane protein, possible Na+ channel or pump	0.000178906	5.36114e-09	5.17742e-05	0.000118912	3.78333e-11	4.34933e-06	0.362596	1
Putative protein-S-isoprenylcysteine methyltransferase	0.000178906	5.36114e-09	5.17742e-05	0.000187915	1.8276e-11	3.02291e-06	0.882668	1
Cobalamin biosynthesis protein CbiG	0.000178906	5.36114e-09	5.17742e-05	0.000196012	5.45119e-09	5.22072e-05	0.842482	1
Uncharacterized vancomycin resistance protein	0.000178906	5.36114e-09	5.17742e-05	0.000237099	2.47311e-10	1.112e-05	0.381117	1
Uncharacterized conserved protein	0.000178906	5.36114e-09	5.17742e-05	3.96374e-05	4.2037e-12	1.44978e-06	0.115792	1
Inorganic pyrophosphatase	0.000178031	2.29243e-09	3.38558e-05	0.000138731	5.14953e-11	5.07421e-06	0.363992	1
Ribosomal protein L33	0.000178031	2.29243e-09	3.38558e-05	0.00015855	6.72592e-11	5.7991e-06	0.626057	1
Predicted dehydrogenase	0.000178031	2.29243e-09	3.38558e-05	0.000147553	1.18014e-09	2.42914e-05	0.549085	1
Methionine synthase II (cobalamin-independent)	0.000178031	2.29243e-09	3.38558e-05	0.000176194	5.60361e-09	5.29321e-05	0.979372	1
Flagellar hook protein FlgE	0.000178031	2.29243e-09	3.38558e-05	0.000170271	6.20683e-09	5.57083e-05	0.918243	1
Ribosomal protein L30/L7E	0.000178031	2.29243e-09	3.38558e-05	0.000324471	6.59062e-09	5.74048e-05	0.158243	1
D-alanyl-D-alanine carboxypeptidase	0.000178031	2.29243e-09	3.38558e-05	0.000177643	3.53498e-10	1.32947e-05	0.994297	1
Uncharacterized conserved protein	0.000178031	2.29243e-09	3.38558e-05	0.000101993	1.37446e-08	8.28992e-05	0.500854	1
Membrane protein involved in colicin uptake	0.000178031	2.29243e-09	3.38558e-05	0.000196737	2.09803e-09	3.23885e-05	0.733782	1
Predicted transmembrane sensor domain	0.000178031	2.29243e-09	3.38558e-05	0.000179093	1.38787e-09	2.63427e-05	0.984011	1
Predicted membrane protein	0.000178031	2.29243e-09	3.38558e-05	8.88217e-05	8.83746e-11	6.64735e-06	0.126339	1
Zn-finger domain associated with topoisomerase type I	0.000175083	1.43244e-09	2.67623e-05	7.85499e-05	5.72515e-10	1.69191e-05	0.0969797	1
Phosphotransferase system IIC components, glucose/maltose/N-acetylglucosamine-specific	0.000175083	1.43244e-09	2.67623e-05	0.000255468	5.00651e-09	5.00325e-05	0.281303	1
Predicted hydrolase of the alpha/beta superfamily	0.000175083	1.43244e-09	2.67623e-05	0.000166647	3.76455e-09	4.33852e-05	0.890267	1
Phosphotransferase system, galactitol-specific IIC component	0.000175083	1.43244e-09	2.67623e-05	0.000150452	6.04635e-09	5.49834e-05	0.731839	1
Uncharacterized conserved protein	0.000175083	1.43244e-09	2.67623e-05	0.000159274	1.31254e-09	2.56178e-05	0.719106	1
Fumarase	0.000174208	6.9308e-09	5.88676e-05	0.000148278	4.00099e-11	4.47269e-06	0.707045	1
Riboflavin synthase alpha chain	0.000174208	6.9308e-09	5.88676e-05	0.000270814	1.95902e-08	9.89701e-05	0.504141	1
Nitrogenase subunit NifH (ATPase)	0.000174208	6.9308e-09	5.88676e-05	0.000214381	1.66056e-08	9.11197e-05	0.757996	1
Predicted metal-sulfur cluster biosynthetic enzyme	0.000174208	6.9308e-09	5.88676e-05	0.000160724	8.51648e-09	6.52552e-05	0.899003	1
Lipid A core - O-antigen ligase and related enzymes	0.000174208	6.9308e-09	5.88676e-05	0.000187915	1.8276e-11	3.02291e-06	0.842718	1
Flagellar motor component	0.000172135	1.52707e-08	8.73804e-05	0.000138731	5.14953e-11	5.07421e-06	0.75003	1
Flagellar biosynthesis/type III secretory pathway lipoprotein	0.000172135	1.52707e-08	8.73804e-05	0.000197462	3.16001e-10	1.25698e-05	0.807829	1
3-carboxymuconate cyclase	0.000172135	1.52707e-08	8.73804e-05	0.000137281	2.38923e-09	3.45632e-05	0.757758	1
Arginase/agmatinase/formimionoglutamate hydrolase, arginase family	0.00017126	6.12815e-12	1.75045e-06	0.000215106	1.01677e-08	7.1301e-05	0.603955	1
Heterodisulfide reductase, subunit A and related polyferredoxins	0.00017126	6.12815e-12	1.75045e-06	0.000196737	2.09803e-09	3.23885e-05	0.527619	1
Trehalose and maltose hydrolases (possible phosphorylases)	0.00017126	6.12815e-12	1.75045e-06	0.000137281	2.38923e-09	3.45632e-05	0.444543	1
Uracil-DNA glycosylase	0.00017126	6.12815e-12	1.75045e-06	0.000107915	1.32521e-09	2.57412e-05	0.133835	1
NCAIR mutase (PurE)-related proteins	0.00017126	6.12815e-12	1.75045e-06	0.000127734	1.25163e-09	2.50163e-05	0.217148	1
Predicted N-acetylglucosamine kinase	0.00017126	6.12815e-12	1.75045e-06	0.00022018	9.09357e-09	6.74299e-05	0.551305	1
FOG: Transposase and inactivated derivatives	0.00017126	6.12815e-12	1.75045e-06	0.000118187	4.78603e-10	1.54694e-05	0.0781726	1
Inactivated superfamily I helicase	0.00017126	6.12815e-12	1.75045e-06	0.000146828	3.8914e-09	4.41101e-05	0.634383	1
Membrane carboxypeptidase/penicillin-binding protein PbpC	0.00017126	6.12815e-12	1.75045e-06	0.000236375	1.91441e-09	3.09387e-05	0.167459	1
Spore coat assembly protein	0.00017126	6.12815e-12	1.75045e-06	0.000185741	7.80725e-09	6.2479e-05	0.842953	1
Transcriptional regulators	0.000170385	1.40715e-08	8.38795e-05	0.00015855	6.72592e-11	5.7991e-06	0.906233	1
Precorrin isomerase	0.000170385	1.40715e-08	8.38795e-05	0.000179093	1.38787e-09	2.63427e-05	0.925646	1
Archaeal/vacuolar-type H+-ATPase subunit D	0.000168312	7.77967e-09	6.23685e-05	0.000150452	6.04635e-09	5.49834e-05	0.85181	1
Septum formation inhibitor-activating ATPase	0.000168312	7.77967e-09	6.23685e-05	0.000109365	3.8621e-10	1.38962e-05	0.467969	1
Delta-aminolevulinic acid dehydratase	0.000167437	1.08219e-09	2.32614e-05	7.85499e-05	5.72515e-10	1.69191e-05	0.0952059	1
Ribosomal protein S20	0.000167437	1.08219e-09	2.32614e-05	0.000198187	1.05092e-10	7.24888e-06	0.327647	1
NADH:ubiquinone oxidoreductase 20 kD subunit and related Fe-S oxidoreductases	0.000167437	1.08219e-09	2.32614e-05	8.95466e-05	3.46969e-10	1.31713e-05	0.10112	1
Predicted epimerase, PhzC/PhzF homolog	0.000167437	1.08219e-09	2.32614e-05	0.000137281	2.38923e-09	3.45632e-05	0.551676	1
Predicted metal-binding, possibly nucleic acid-binding protein	0.000167437	1.08219e-09	2.32614e-05	0.000154925	1.74077e-08	9.32944e-05	0.911694	1
Uncharacterized conserved protein	0.000167437	1.08219e-09	2.32614e-05	0.000245921	3.27817e-09	4.04856e-05	0.22314	1
SufE protein probably involved in Fe-S center assembly	0.000167437	1.08219e-09	2.32614e-05	0.000229002	2.89777e-09	3.80643e-05	0.291922	1
Leu/Phe-tRNA-protein transferase	0.000167437	1.08219e-09	2.32614e-05	0.00022018	9.09357e-09	6.74299e-05	0.546398	1
Na+/H+ antiporter	0.000167437	1.08219e-09	2.32614e-05	0.000178368	8.51249e-11	6.52399e-06	0.698947	1
Predicted esterase	0.000167437	1.08219e-09	2.32614e-05	0.000186465	3.6398e-09	4.26603e-05	0.740326	1
Formate-dependent nitrite reductase, periplasmic cytochrome c552 subunit	0.000167437	1.08219e-09	2.32614e-05	0.000148278	4.00099e-11	4.47269e-06	0.518671	1
O-Methyltransferase involved in polyketide biosynthesis	0.000167437	1.08219e-09	2.32614e-05	0.000176918	2.19299e-09	3.31134e-05	0.841164	1
Predicted double-stranded RNA/RNA-DNA hybrid binding protein	0.000167437	1.08219e-09	2.32614e-05	0.00010864	7.01512e-11	5.92247e-06	0.13433	1
Galactose-1-phosphate uridyltransferase	0.000167437	1.08219e-09	2.32614e-05	0.000226103	3.39662e-09	4.12105e-05	0.334671	1
F0F1-type ATP synthase, subunit b	0.000166562	2.37147e-08	0.000108891	0.000323746	1.19269e-08	7.72235e-05	0.358033	1
Predicted rRNA methylase (SpoU class)	0.000164489	2.79104e-09	3.73567e-05	0.00018719	1.04348e-09	2.28416e-05	0.651744	1
Ribosomal protein L29	0.000164489	2.79104e-09	3.73567e-05	0.000178368	8.51249e-11	6.52399e-06	0.760115	1
Formate hydrogenlyase subunit 3/Multisubunit Na+/H+ antiporter, MnhD subunit	0.000164489	2.79104e-09	3.73567e-05	0.00019009	6.36941e-09	5.64332e-05	0.751652	1
Glycine/D-amino acid oxidases (deaminating)	0.000164489	2.79104e-09	3.73567e-05	0.00010864	7.01512e-11	5.92247e-06	0.266767	1
Uncharacterized Fe-S protein	0.000164489	2.79104e-09	3.73567e-05	0.000159999	4.12895e-09	4.54365e-05	0.940998	1
Cobalamin biosynthesis protein CbiD	0.000164489	2.79104e-09	3.73567e-05	0.000276737	1.87028e-10	9.67027e-06	0.101468	1
Membrane transporters of cations and cationic drugs	0.000164489	2.79104e-09	3.73567e-05	6.82781e-05	1.47869e-09	2.71909e-05	0.168862	1
Tryptophanase	0.000164489	2.79104e-09	3.73567e-05	8.80968e-05	1.4009e-09	2.6466e-05	0.224421	1
Predicted ATP-binding protein involved in virulence	0.000164489	2.79104e-09	3.73567e-05	0.000118912	3.78333e-11	4.34933e-06	0.3436	1
N-acetylglutamate synthase and related acetyltransferases	0.000163614	4.66062e-09	4.82733e-05	0.000161449	1.44751e-08	8.50739e-05	0.985619	1
Predicted polymerase, most proteins contain PALM domain, HD hydrolase domain and Zn-ribbon domain	0.000163614	4.66062e-09	4.82733e-05	0.000215831	5.30086e-09	5.14823e-05	0.546048	1
Integral membrane protein CcmA involved in cell shape determination	0.000163614	4.66062e-09	4.82733e-05	0.000207734	1.05619e-11	2.29803e-06	0.472475	1
Uncharacterized conserved protein	0.000163614	4.66062e-09	4.82733e-05	0.000128459	5.40296e-11	5.19758e-06	0.551553	1
Uncharacterized protein conserved in bacteria	0.000163614	4.66062e-09	4.82733e-05	0.000217281	2.80605e-10	1.18449e-05	0.386495	1
Uncharacterized anaerobic dehydrogenase	0.000163614	4.66062e-09	4.82733e-05	9.90935e-05	2.62731e-11	3.62444e-06	0.308173	1
Bacteriophage capsid protein	0.000163614	4.66062e-09	4.82733e-05	7.04528e-05	2.08208e-09	3.22652e-05	0.235112	1
Adenine deaminase	0.000160666	3.04788e-10	1.23448e-05	0.000196737	2.09803e-09	3.23885e-05	0.400065	1
Predicted nucleotidyltransferase	0.000160666	3.04788e-10	1.23448e-05	0.000226828	9.15221e-10	2.13918e-05	0.116391	1
ResB protein required for cytochrome c biosynthesis	0.000160666	3.04788e-10	1.23448e-05	0.000118187	4.78603e-10	1.54694e-05	0.163383	1
Transcriptional regulators	0.000160666	3.04788e-10	1.23448e-05	0.000165197	1.37855e-08	8.30226e-05	0.958478	1
Uncharacterized enzyme of thiazole biosynthesis	0.000160666	3.04788e-10	1.23448e-05	0.000196737	2.09803e-09	3.23885e-05	0.400065	1
Transposase and inactivated derivatives, IS5 family	0.000160666	3.04788e-10	1.23448e-05	6.0181e-05	9.67416e-10	2.19934e-05	0.0588484	1
CBS-domain-containing membrane protein	0.000160666	3.04788e-10	1.23448e-05	8.95466e-05	3.46969e-10	1.31713e-05	0.0598988	1
Uncharacterized protein conserved in bacteria	0.000160666	3.04788e-10	1.23448e-05	0.000140906	8.32832e-09	6.45303e-05	0.799426	1
Cysteine protease	0.000160666	3.04788e-10	1.23448e-05	0.000254019	1.60814e-08	8.96699e-05	0.402745	1
Uncharacterized conserved protein	0.00015979	1.07414e-08	7.32852e-05	4.91843e-05	1.31127e-10	8.09713e-06	0.261754	1
Malate/L-lactate dehydrogenases	0.00015979	1.07414e-08	7.32852e-05	0.000190815	1.16287e-08	7.62519e-05	0.804795	1
Signal transduction histidine kinase regulating citrate/malate metabolism	0.00015979	1.07414e-08	7.32852e-05	0.000276012	1.7392e-09	2.9489e-05	0.267811	1
Na+/serine symporter	0.000157718	1.06472e-08	7.29629e-05	9.90935e-05	2.62731e-11	3.62444e-06	0.520316	1
Glutamyl-tRNA reductase	0.000156842	3.2091e-10	1.26671e-05	5.87312e-05	6.22624e-10	1.7644e-05	0.049076	1
Enoyl-[acyl-carrier-protein] reductase (NADH)	0.000156842	3.2091e-10	1.26671e-05	8.95466e-05	3.46969e-10	1.31713e-05	0.0663943	1
Integral membrane protein, interacts with FtsH	0.000156842	3.2091e-10	1.26671e-05	0.000237099	2.47311e-10	1.112e-05	0.0452616	1
Predicted membrane protein	0.000156842	3.2091e-10	1.26671e-05	0.00015855	6.72592e-11	5.7991e-06	0.916396	1
Mn-dependent transcriptional regulator	0.000156842	3.2091e-10	1.26671e-05	0.000139456	1.23931e-09	2.48929e-05	0.600577	1
Uncharacterized conserved protein related to C-terminal domain of eukaryotic chaperone, SACSIN	0.000156842	3.2091e-10	1.26671e-05	5.94561e-05	9.45832e-12	2.17466e-06	0.0170718	1
Predicted hydrolases of HD superfamily	0.000156842	3.2091e-10	1.26671e-05	0.000177643	3.53498e-10	1.32947e-05	0.368819	1
Type II secretory pathway, prepilin signal peptidase PulO and related peptidases	0.000156842	3.2091e-10	1.26671e-05	0.000129184	4.27554e-10	1.46211e-05	0.278166	1
Uncharacterized conserved protein	0.000156842	3.2091e-10	1.26671e-05	0.000117462	2.4905e-09	3.52881e-05	0.396401	1
ABC-type xylose transport system, periplasmic component	0.000156842	3.2091e-10	1.26671e-05	0.000335468	1.49214e-09	2.73143e-05	0.032444	1
Hexokinase	0.000156842	3.2091e-10	1.26671e-05	7.11777e-05	5.42545e-09	5.20838e-05	0.23633	1
Uncharacterized conserved protein	0.000156842	3.2091e-10	1.26671e-05	0.000160724	8.51648e-09	6.52552e-05	0.955757	1
Cobalamin-5-phosphate synthase	0.000155967	1.93246e-08	9.8297e-05	0.000187915	1.8276e-11	3.02291e-06	0.781654	1
Uncharacterized protein conserved in bacteria	0.000155967	1.93246e-08	9.8297e-05	0.000157825	3.93098e-10	1.40196e-05	0.98961	1
4-hydroxybenzoate polyprenyltransferase and related prenyltransferases	0.000153894	4.5986e-09	4.7951e-05	7.92748e-05	1.68148e-11	2.89955e-06	0.246346	1
Spermidine synthase	0.000153894	4.5986e-09	4.7951e-05	0.000127009	4.02035e-09	4.4835e-05	0.726413	1
ATPases involved in chromosome partitioning	0.000153894	4.5986e-09	4.7951e-05	0.000186465	3.6398e-09	4.26603e-05	0.659078	1
Phosphopentomutase	0.000153894	4.5986e-09	4.7951e-05	7.92748e-05	1.68148e-11	2.89955e-06	0.246346	1
Phage tail sheath protein FI	0.000153894	4.5986e-09	4.7951e-05	6.9003e-05	1.087e-10	7.37224e-06	0.213956	1
Response regulator containing CheY-like receiver and SARP domains	0.000153894	4.5986e-09	4.7951e-05	0.000228277	6.65801e-10	1.82456e-05	0.275104	1
Thiamine pyrophosphokinase	0.000153019	2.83941e-09	3.7679e-05	0.000127734	1.25163e-09	2.50163e-05	0.631932	1
Uncharacterized conserved protein	0.000153019	2.83941e-09	3.7679e-05	6.0181e-05	9.67416e-10	2.19934e-05	0.16468	1
Predicted membrane protein	0.000153019	2.83941e-09	3.7679e-05	0.000145378	1.40273e-08	8.37475e-05	0.937414	1
Molybdenum cofactor biosynthesis enzyme	0.000153019	2.83941e-09	3.7679e-05	0.000126284	8.36019e-09	6.46537e-05	0.764379	1
Predicted HKD family nuclease	0.000153019	2.83941e-09	3.7679e-05	0.000119637	1.16819e-09	2.4168e-05	0.543411	1
ABC-type branched-chain amino acid transport system, permease component	0.000153019	2.83941e-09	3.7679e-05	0.000226828	9.15221e-10	2.13918e-05	0.220645	1
Signal transduction histidine kinase regulating C4-dicarboxylate transport system	0.000153019	2.83941e-09	3.7679e-05	0.00018864	5.64196e-10	1.67958e-05	0.495499	1
Phage-related protein	0.000153019	2.83941e-09	3.7679e-05	0.000148278	4.00099e-11	4.47269e-06	0.914753	1
Predicted permeases	0.000152144	3.04102e-08	0.000123309	0.000117462	2.4905e-09	3.52881e-05	0.819762	1
Hydrogenase maturation factor	0.000150071	1.05241e-09	2.29391e-05	0.000118187	4.78603e-10	1.54694e-05	0.363061	1
Acetyl-CoA acetyltransferase	0.000150071	1.05241e-09	2.29391e-05	0.000225378	7.44913e-09	6.10292e-05	0.362473	1
Flagellar GTP-binding protein	0.000150071	1.05241e-09	2.29391e-05	0.000224653	1.30728e-08	8.08479e-05	0.481154	1
Dihydroneopterin aldolase	0.000150071	1.05241e-09	2.29391e-05	0.000249546	6.86976e-09	5.86078e-05	0.239504	1
Adenosyl cobinamide kinase/adenosyl cobinamide phosphate guanylyltransferase	0.000150071	1.05241e-09	2.29391e-05	0.000168821	5.16547e-10	1.60709e-05	0.573591	1
Uncharacterized protein conserved in bacteria	0.000150071	1.05241e-09	2.29391e-05	0.00026574	3.16184e-09	3.97608e-05	0.129521	1
Predicted phosphoesterase or phosphohydrolase	0.000150071	1.05241e-09	2.29391e-05	0.000149003	4.71e-10	1.5346e-05	0.9741	1
Site-specific recombinase XerC	0.000150071	1.05241e-09	2.29391e-05	0.000226103	3.39662e-09	4.12105e-05	0.233254	1
Predicted signal transduction protein containing a membrane domain, an EAL and a GGDEF domain	0.000150071	1.05241e-09	2.29391e-05	0.000129909	2.3722e-09	3.44398e-05	0.676848	1
Predicted permease, DMT superfamily	0.000150071	1.05241e-09	2.29391e-05	0.000186465	3.6398e-09	4.26603e-05	0.541674	1
Glycosylphosphatidylinositol transamidase (GPIT), subunit GPI8	0.000150071	1.05241e-09	2.29391e-05	0.000128459	5.40296e-11	5.19758e-06	0.469642	1
4-amino-4-deoxy-L-arabinose transferase and related glycosyltransferases of PMT family	0.000149196	7.86028e-09	6.26908e-05	0.000168096	2.8092e-11	3.7478e-06	0.799067	1
Uncharacterized protein involved in copper resistance	0.000149196	7.86028e-09	6.26908e-05	9.69188e-05	6.23435e-09	5.58316e-05	0.600453	1
Leucine-rich repeat (LRR) protein	0.000149196	7.86028e-09	6.26908e-05	0.000119637	1.16819e-09	2.4168e-05	0.706921	1
Fe-S oxidoreductase, related to NifB/MoaA family	0.000147123	1.39636e-08	8.35572e-05	0.000176194	5.60361e-09	5.29321e-05	0.804447	1
SH3 domain protein	0.000147123	1.39636e-08	8.35572e-05	0.000157825	3.93098e-10	1.40196e-05	0.914032	1
Dienelactone hydrolase and related enzymes	0.000146248	8.5925e-12	2.07274e-06	0.000148278	4.00099e-11	4.47269e-06	0.725374	1
Predicted esterase	0.000146248	8.5925e-12	2.07274e-06	0.000217281	2.80605e-10	1.18449e-05	0.0326821	1
Transcriptional regulators, similar to M. xanthus CarD	0.000146248	8.5925e-12	2.07274e-06	1.98187e-05	1.05092e-12	7.24888e-07	0.00101085	0.314411
Predicted transcriptional regulator containing the HTH domain	0.000146248	8.5925e-12	2.07274e-06	0.000109365	3.8621e-10	1.38962e-05	0.122863	1
Purine-cytosine permease and related proteins	0.000146248	8.5925e-12	2.07274e-06	4.99092e-05	2.7479e-10	1.17216e-05	0.0160147	1
Dioxygenases related to 2-nitropropane dioxygenase	0.000146248	8.5925e-12	2.07274e-06	0.000118187	4.78603e-10	1.54694e-05	0.206415	1
Precorrin-6B methylase 2	0.000146248	8.5925e-12	2.07274e-06	0.000179093	1.38787e-09	2.63427e-05	0.333856	1
Beta-lactamase class A	0.000146248	8.5925e-12	2.07274e-06	0.000118912	3.78333e-11	4.34933e-06	0.0343001	1
Uncharacterized conserved protein	0.000146248	8.5925e-12	2.07274e-06	0.000107915	1.32521e-09	2.57412e-05	0.264994	1
Predicted methylated DNA-protein cysteine methyltransferase	0.000146248	8.5925e-12	2.07274e-06	0.000138731	5.14953e-11	5.07421e-06	0.293329	1
Uncharacterized protein conserved in bacteria	0.000146248	8.5925e-12	2.07274e-06	9.83686e-05	5.24508e-10	1.61943e-05	0.100285	1
Uncharacterized stress protein (general stress protein 26)	0.000146248	8.5925e-12	2.07274e-06	0.000157825	3.93098e-10	1.40196e-05	0.514243	1
Uncharacterized protein conserved in bacteria	0.000146248	8.5925e-12	2.07274e-06	1.98187e-05	1.05092e-12	7.24888e-07	0.00101085	0.314411
O-Glycosyl hydrolase	0.000146248	8.5925e-12	2.07274e-06	0.000298005	1.884e-09	3.0692e-05	0.0424769	1
ABC-type branched-chain amino acid transport systems, ATPase component	0.000145373	1.53835e-08	8.77027e-05	0.000193838	2.49374e-08	0.000111663	0.773629	1
Predicted membrane protein	0.000145373	1.53835e-08	8.77027e-05	7.7825e-05	2.69934e-09	3.67378e-05	0.555699	1
Predicted helicases	0.0001433	6.85512e-09	5.85454e-05	7.04528e-05	2.08208e-09	3.22652e-05	0.383937	1
Glutamate decarboxylase and related PLP-dependent proteins	0.000142425	1.46715e-09	2.70846e-05	7.92748e-05	1.68148e-11	2.89955e-06	0.144029	1
Ribosomal protein L35	0.000142425	1.46715e-09	2.70846e-05	0.000237824	1.51333e-10	8.69865e-06	0.0815487	1
Phosphotransferase system, fructose-specific IIC component	0.000142425	1.46715e-09	2.70846e-05	8.6647e-05	8.73933e-09	6.61034e-05	0.529838	1
ABC-type Fe3+ transport system, periplasmic component	0.000142425	1.46715e-09	2.70846e-05	0.000163747	3.00909e-08	0.00012266	0.887471	1
Short chain fatty acids transporter	0.000142425	1.46715e-09	2.70846e-05	0.000107915	1.32521e-09	2.57412e-05	0.467271	1
Regulator of competence-specific genes	0.000142425	1.46715e-09	2.70846e-05	9.90935e-05	2.62731e-11	3.62444e-06	0.23846	1
Uncharacterized protein conserved in bacteria	0.000142425	1.46715e-09	2.70846e-05	0.000245921	3.27817e-09	4.04856e-05	0.165262	1
Adenosylmethionine-8-amino-7-oxononanoate aminotransferase	0.000139477	2.24899e-09	3.35335e-05	9.98184e-05	1.09916e-09	2.34431e-05	0.449345	1
Adenosine deaminase	0.000139477	2.24899e-09	3.35335e-05	0.000159999	4.12895e-09	4.54365e-05	0.760942	1
Uncharacterized conserved protein	0.000139477	2.24899e-09	3.35335e-05	0.000189365	2.68124e-09	3.66145e-05	0.410463	1
Predicted acyltransferase	0.000139477	2.24899e-09	3.35335e-05	0.000197462	3.16001e-10	1.25698e-05	0.23173	1
Prophage antirepressor	0.000139477	2.24899e-09	3.35335e-05	4.91843e-05	1.31127e-10	8.09713e-06	0.123346	1
Ni2+-binding GTPase involved in regulation of expression and maturation of urease and hydrogenase	0.000138602	5.42809e-09	5.20965e-05	0.000138006	4.34799e-10	1.47445e-05	0.99405	1
Predicted ATPase related to phosphate starvation-inducible protein PhoH	0.000138602	5.42809e-09	5.20965e-05	8.07246e-05	3.61878e-09	4.25369e-05	0.496766	1
Uncharacterized conserved protein	0.000138602	5.42809e-09	5.20965e-05	0.000206284	3.51716e-09	4.19354e-05	0.408209	1
Uncharacterized conserved protein	0.000138602	5.42809e-09	5.20965e-05	6.9003e-05	1.087e-10	7.37224e-06	0.309809	1
Predicted transcriptional regulator	0.000136529	1.7729e-08	9.41516e-05	0.000118187	4.78603e-10	1.54694e-05	0.872745	1
Phosphoribosyl-ATP pyrophosphohydrolase	0.000135654	1.45235e-10	8.5216e-06	0.000179818	4.26175e-09	4.61614e-05	0.463417	1
Phosphoheptose isomerase	0.000135654	1.45235e-10	8.5216e-06	0.000166647	3.76455e-09	4.33852e-05	0.561782	1
Lactoylglutathione lyase and related lyases	0.000135654	1.45235e-10	8.5216e-06	0.000118187	4.78603e-10	1.54694e-05	0.442669	1
Uncharacterized NAD(FAD)-dependent dehydrogenases	0.000135654	1.45235e-10	8.5216e-06	0.00015855	6.72592e-11	5.7991e-06	0.155609	1
Putative regulatory, ligand-binding protein related to C-terminal domains of K+ channels	0.000135654	1.45235e-10	8.5216e-06	8.88217e-05	8.83746e-11	6.64735e-06	0.0528071	1
rRNA methylase	0.000135654	1.45235e-10	8.5216e-06	2.86407e-05	1.64058e-09	2.86407e-05	0.0698859	1
Phosphoglycerate mutase 1	0.000135654	1.45235e-10	8.5216e-06	8.07246e-05	3.61878e-09	4.25369e-05	0.326401	1
Carbonic anhydrases/acetyltransferases, isoleucine patch superfamily	0.000135654	1.45235e-10	8.5216e-06	0.000237824	1.51333e-10	8.69865e-06	0.0150788	1
NAD/NADP transhydrogenase beta subunit	0.000135654	1.45235e-10	8.5216e-06	8.80968e-05	1.4009e-09	2.6466e-05	0.219585	1
Flagellar capping protein	0.000135654	1.45235e-10	8.5216e-06	0.000166647	3.76455e-09	4.33852e-05	0.561782	1
Acyl-CoA hydrolase	0.000135654	1.45235e-10	8.5216e-06	6.82781e-05	1.47869e-09	2.71909e-05	0.141949	1
Uncharacterized conserved protein	0.000135654	1.45235e-10	8.5216e-06	5.94561e-05	9.45832e-12	2.17466e-06	0.0138067	1
Acyl CoA:acetate/3-ketoacid CoA transferase, alpha subunit	0.000135654	1.45235e-10	8.5216e-06	0.000118912	3.78333e-11	4.34933e-06	0.213832	1
Mn-containing catalase	0.000135654	1.45235e-10	8.5216e-06	0.000179093	1.38787e-09	2.63427e-05	0.242426	1
Predicted membrane protein	0.000135654	1.45235e-10	8.5216e-06	0.000118187	4.78603e-10	1.54694e-05	0.442669	1
Na+/glutamate symporter	0.000134778	1.18914e-08	7.71084e-05	0.000107191	4.1514e-09	4.55599e-05	0.792857	1
Predicted membrane protein	0.000134778	1.18914e-08	7.71084e-05	0.000166647	3.76455e-09	4.33852e-05	0.763095	1
Uncharacterized protein conserved in bacteria	0.000134778	1.18914e-08	7.71084e-05	9.17212e-05	1.05495e-08	7.26274e-05	0.730521	1
Type II secretory pathway, component ExeA (predicted ATPase)	0.000134778	1.18914e-08	7.71084e-05	0.000127734	1.25163e-09	2.50163e-05	0.934512	1
Phage-related protein	0.000134778	1.18914e-08	7.71084e-05	0.000140181	3.99826e-09	4.47116e-05	0.954686	1
Cell division septal protein	0.000132706	9.56059e-09	6.91397e-05	0.000137281	2.38923e-09	3.45632e-05	0.955159	1
Universal stress protein UspA and related nucleotide-binding proteins	0.000131831	5.43858e-10	1.64903e-05	0.000148278	4.00099e-11	4.47269e-06	0.451208	1
Ribosomal protein S21	0.000131831	5.43858e-10	1.64903e-05	0.000118912	3.78333e-11	4.34933e-06	0.538788	1
Regulators of stationary/sporulation gene expression	0.000131831	5.43858e-10	1.64903e-05	0.000156375	5.75814e-09	5.3657e-05	0.708361	1
Heterodisulfide reductase, subunit B	0.000131831	5.43858e-10	1.64903e-05	4.91843e-05	1.31127e-10	8.09713e-06	0.0497787	1
Uncharacterized protein conserved in bacteria	0.000131831	5.43858e-10	1.64903e-05	1.90938e-05	7.29147e-10	1.90938e-05	0.0503669	1
Cell wall hydrolyses involved in spore germination	0.000131831	5.43858e-10	1.64903e-05	0.00018864	5.64196e-10	1.67958e-05	0.137002	1
McrBC 5-methylcytosine restriction system component	0.000131831	5.43858e-10	1.64903e-05	0.000185741	7.80725e-09	6.2479e-05	0.506557	1
Outer membrane protein	0.000128883	3.89453e-09	4.41278e-05	5.87312e-05	6.22624e-10	1.7644e-05	0.267005	1
Glycosyl transferases, related to UDP-glucuronosyltransferase	0.000128883	3.89453e-09	4.41278e-05	0.000107915	1.32521e-09	2.57412e-05	0.725951	1
Predicted acetyltransferase	0.000128883	3.89453e-09	4.41278e-05	0.000139456	1.23931e-09	2.48929e-05	0.863616	1
Predicted solute binding protein	0.000128883	3.89453e-09	4.41278e-05	0.000169546	2.57613e-09	3.58896e-05	0.55426	1
Glutamate-1-semialdehyde aminotransferase	0.000128007	3.44486e-09	4.15021e-05	0.000137281	2.38923e-09	3.45632e-05	0.886391	1
ABC-type cobalt transport system, permease component CbiQ and related transporters	0.000128007	3.44486e-09	4.15021e-05	0.000325196	2.82543e-09	3.75861e-05	0.0727307	1
ATP-utilizing enzymes of the PP-loop superfamily	0.000128007	3.44486e-09	4.15021e-05	0.00018719	1.04348e-09	2.28416e-05	0.331993	1
Predicted HD superfamily hydrolase involved in NAD metabolism	0.000128007	3.44486e-09	4.15021e-05	6.75532e-05	4.41981e-09	4.70096e-05	0.450743	1
Predicted endonuclease containing a URI domain	0.000128007	3.44486e-09	4.15021e-05	0.000118187	4.78603e-10	1.54694e-05	0.846789	1
Predicted metal-dependent hydrolases related to alanyl-tRNA synthetase HxxxH domain	0.000128007	3.44486e-09	4.15021e-05	0.000147553	1.18014e-09	2.42914e-05	0.730759	1
Citrate lyase, alpha subunit	0.000128007	3.44486e-09	4.15021e-05	8.80968e-05	1.4009e-09	2.6466e-05	0.517275	1
Uncharacterized protein conserved in bacteria	0.000128007	3.44486e-09	4.15021e-05	0.000118187	4.78603e-10	1.54694e-05	0.846789	1
Endo-beta-mannanase	0.000128007	3.44486e-09	4.15021e-05	0.000176918	2.19299e-09	3.31134e-05	0.469045	1
Uncharacterized protein conserved in bacteria	0.000128007	3.44486e-09	4.15021e-05	7.04528e-05	2.08208e-09	3.22652e-05	0.382074	1
Uncharacterized conserved protein	0.000125059	7.30839e-10	1.91159e-05	0.000159999	4.12895e-09	4.54365e-05	0.55715	1
NADPH:quinone reductase and related Zn-dependent oxidoreductases	0.000125059	7.30839e-10	1.91159e-05	0.000100543	3.74317e-09	4.32618e-05	0.651868	1
Predicted ATPase, RNase L inhibitor (RLI) homolog	0.000125059	7.30839e-10	1.91159e-05	8.88217e-05	8.83746e-11	6.64735e-06	0.207474	1
Uncharacterized membrane protein, required for colicin V production	0.000125059	7.30839e-10	1.91159e-05	9.83686e-05	5.24508e-10	1.61943e-05	0.390166	1
Predicted dioxygenase	0.000125059	7.30839e-10	1.91159e-05	0.00011009	2.27339e-09	3.37149e-05	0.74707	1
Uncharacterized conserved protein	0.000125059	7.30839e-10	1.91159e-05	0.000207734	1.05619e-11	2.29803e-06	0.0532717	1
DNA-binding protein, stimulates sugar fermentation	0.000125059	7.30839e-10	1.91159e-05	0.000118187	4.78603e-10	1.54694e-05	0.812542	1
Predicted membrane protein	0.000125059	7.30839e-10	1.91159e-05	0.000185016	1.35458e-08	8.22977e-05	0.556903	1
Phage terminase large subunit	0.000125059	7.30839e-10	1.91159e-05	0.000126284	8.36019e-09	6.46537e-05	0.989846	1
Predicted membrane protein	0.000125059	7.30839e-10	1.91159e-05	0.000118187	4.78603e-10	1.54694e-05	0.812542	1
ABC-type maltose transport systems, permease component	0.000125059	7.30839e-10	1.91159e-05	0.000234925	9.96198e-09	7.05761e-05	0.260694	1
Uncharacterized protein conserved in bacteria	0.000125059	7.30839e-10	1.91159e-05	0.000256193	1.82575e-09	3.02139e-05	0.0668704	1
Glycopeptide antibiotics resistance protein	0.000125059	7.30839e-10	1.91159e-05	0.000107191	4.1514e-09	4.55599e-05	0.762027	1
Uncharacterized protein conserved in bacteria	0.000125059	7.30839e-10	1.91159e-05	0.000118912	3.78333e-11	4.34933e-06	0.789601	1
ABC-type transport system involved in cytochrome c biogenesis, permease component	0.000124184	8.84823e-09	6.6514e-05	0.0001571	2.29006e-09	3.38383e-05	0.706104	1
NADH:ubiquinone oxidoreductase 27 kD subunit	0.000124184	8.84823e-09	6.6514e-05	9.90935e-05	2.62731e-11	3.62444e-06	0.752247	1
Outer membrane receptor for Fe3+-dicitrate	0.000124184	8.84823e-09	6.6514e-05	4.91843e-05	1.31127e-10	8.09713e-06	0.373558	1
Uncharacterized protein, putative amidase	0.000122111	1.2715e-08	7.9734e-05	5.80063e-05	2.80691e-09	3.74627e-05	0.550605	1
Predicted redox protein, regulator of disulfide bond formation	0.000121236	6.9524e-11	5.89593e-06	5.80063e-05	2.80691e-09	3.74627e-05	0.22478	1
Integrase	0.000121236	6.9524e-11	5.89593e-06	0.000119637	1.16819e-09	2.4168e-05	0.95155	1
NAD(P)H-nitrite reductase	0.000121236	6.9524e-11	5.89593e-06	0.000217281	2.80605e-10	1.18449e-05	0.0183785	1
Inosine-uridine nucleoside N-ribohydrolase	0.000121236	6.9524e-11	5.89593e-06	0.00011009	2.27339e-09	3.37149e-05	0.781304	1
Precorrin-6B methylase 1	0.000121236	6.9524e-11	5.89593e-06	0.000150452	6.04635e-09	5.49834e-05	0.646129	1
Predicted extracellular nuclease	0.000121236	6.9524e-11	5.89593e-06	0.0002342	1.63424e-08	9.03948e-05	0.332817	1
Predicted SAM-dependent methyltransferase	0.000121236	6.9524e-11	5.89593e-06	9.90935e-05	2.62731e-11	3.62444e-06	0.0884009	1
Uncharacterized paraquat-inducible protein B	0.000121236	6.9524e-11	5.89593e-06	7.99997e-05	1.03224e-09	2.27182e-05	0.212638	1
Ferredoxin	0.000121236	6.9524e-11	5.89593e-06	9.61939e-05	1.14459e-08	7.56503e-05	0.779661	1
Uncharacterized protein conserved in bacteria	0.000121236	6.9524e-11	5.89593e-06	4.91843e-05	1.31127e-10	8.09713e-06	0.0186141	1
NTP pyrophosphohydrolases including oxidative damage repair enzymes	0.000120361	1.6754e-08	9.15259e-05	0.000165197	1.37855e-08	8.30226e-05	0.761312	1
Fe-S-cluster-containing hydrogenase components 2	0.000120361	1.6754e-08	9.15259e-05	0.000187915	1.8276e-11	3.02291e-06	0.546745	1
Acyl CoA:acetate/3-ketoacid CoA transferase, beta subunit	0.000120361	1.6754e-08	9.15259e-05	0.00010864	7.01512e-11	5.92247e-06	0.912998	1
Putative hemolysin	0.000120361	1.6754e-08	9.15259e-05	0.000250271	1.23014e-08	7.84265e-05	0.386857	1
Predicted integral membrane protein	0.000120361	1.6754e-08	9.15259e-05	7.99997e-05	1.03224e-09	2.27182e-05	0.717882	1
6-phosphogluconate dehydrogenase	0.000118288	5.98903e-09	5.47222e-05	3.96374e-05	4.2037e-12	1.44978e-06	0.277092	1
Phosphatidylglycerophosphatase A and related proteins	0.000118288	5.98903e-09	5.47222e-05	1.90938e-05	7.29147e-10	1.90938e-05	0.21935	1
Flagellin-specific chaperone FliS	0.000118288	5.98903e-09	5.47222e-05	8.95466e-05	3.46969e-10	1.31713e-05	0.656508	1
Succinyl-CoA synthetase, beta subunit	0.000117413	1.91058e-09	3.09078e-05	6.9003e-05	1.087e-10	7.37224e-06	0.252609	1
Glycerol dehydrogenase and related enzymes	0.000117413	1.91058e-09	3.09078e-05	0.000207009	9.78299e-10	2.21167e-05	0.142411	1
Thioredoxin-like proteins and domains	0.000117413	1.91058e-09	3.09078e-05	9.69188e-05	6.23435e-09	5.58316e-05	0.784197	1
Putative threonine efflux protein	0.000117413	1.91058e-09	3.09078e-05	0.000229002	2.89777e-09	3.80643e-05	0.148342	1
Flagellar basal body rod protein	0.000117413	1.91058e-09	3.09078e-05	7.92748e-05	1.68148e-11	2.89955e-06	0.339446	1
Predicted RNA-binding protein (contains KH domain)	0.000117413	1.91058e-09	3.09078e-05	0.000117462	2.4905e-09	3.52881e-05	0.999174	1
FOG: HPt domain	0.000117413	1.91058e-09	3.09078e-05	0.000137281	2.38923e-09	3.45632e-05	0.717408	1
Uncharacterized conserved protein	0.000117413	1.91058e-09	3.09078e-05	0.000146828	3.8914e-09	4.41101e-05	0.637441	1
Predicted glutamine amidotransferase involved in pyridoxine biosynthesis	0.000114465	1.7654e-09	2.97103e-05	7.99997e-05	1.03224e-09	2.27182e-05	0.468798	1
Acetyl-CoA carboxylase beta subunit	0.000114465	1.7654e-09	2.97103e-05	0.000157825	3.93098e-10	1.40196e-05	0.310768	1
Diacylglycerol kinase	0.000114465	1.7654e-09	2.97103e-05	3.00905e-05	2.41854e-10	1.09967e-05	0.117657	1
Acetyl-CoA carboxylase alpha subunit	0.000114465	1.7654e-09	2.97103e-05	0.000185016	1.35458e-08	8.22977e-05	0.519254	1
Zn-dependent alcohol dehydrogenases	0.000114465	1.7654e-09	2.97103e-05	8.73719e-05	4.28456e-09	4.62847e-05	0.673087	1
Predicted alternative thymidylate synthase	0.000114465	1.7654e-09	2.97103e-05	3.96374e-05	4.2037e-12	1.44978e-06	0.129759	1
L-lactate permease	0.000114465	1.7654e-09	2.97103e-05	0.000239999	9.29014e-09	6.81547e-05	0.22206	1
Predicted metal-dependent RNase, consists of a metallo-beta-lactamase domain and an RNA-binding KH domain	0.000114465	1.7654e-09	2.97103e-05	9.83686e-05	5.24508e-10	1.61943e-05	0.683154	1
Zn-dependent proteases	0.000114465	1.7654e-09	2.97103e-05	0.000107191	4.1514e-09	4.55599e-05	0.910165	1
Zn-dependent carboxypeptidase	0.000114465	1.7654e-09	2.97103e-05	0.000147553	1.18014e-09	2.42914e-05	0.495849	1
Positive regulator of sigma E activity	0.000114465	1.7654e-09	2.97103e-05	3.89125e-05	6.74834e-10	1.83689e-05	0.161129	1
Uncharacterized conserved protein	0.000114465	1.7654e-09	2.97103e-05	0.000137281	2.38923e-09	3.45632e-05	0.667832	1
Uncharacterized protein conserved in bacteria	0.000114465	1.7654e-09	2.97103e-05	0.00010864	7.01512e-11	5.92247e-06	0.872621	1
Uncharacterized protein conserved in bacteria	0.000114465	1.7654e-09	2.97103e-05	9.90935e-05	2.62731e-11	3.62444e-06	0.654534	1
Uncharacterized conserved protein	0.00011359	6.25402e-09	5.59197e-05	0.000228277	6.65801e-10	1.82456e-05	0.18712	1
Micrococcal nuclease (thermonuclease) homologs	0.00011359	6.25402e-09	5.59197e-05	7.7825e-05	2.69934e-09	3.67378e-05	0.642173	1
Acyl dehydratase	0.00011359	6.25402e-09	5.59197e-05	0.000147553	1.18014e-09	2.42914e-05	0.63333	1
Transcriptional regulator containing GAF, AAA-type ATPase, and DNA binding domains	0.00011359	6.25402e-09	5.59197e-05	6.0181e-05	9.67416e-10	2.19934e-05	0.480671	1
Uncharacterized protein conserved in bacteria	0.00011359	6.25402e-09	5.59197e-05	1.90938e-05	7.29147e-10	1.90938e-05	0.235959	1
Uncharacterized conserved protein	0.000111517	1.63184e-08	9.03284e-05	0.00010864	7.01512e-11	5.92247e-06	0.977981	1
23S rRNA methylase	0.000110642	4.41502e-11	4.69841e-06	6.9003e-05	1.087e-10	7.37224e-06	0.045138	1
Phosphate/sulphate permeases	0.000110642	4.41502e-11	4.69841e-06	0.000118187	4.78603e-10	1.54694e-05	0.687588	1
Predicted sugar phosphatases of the HAD superfamily	0.000110642	4.41502e-11	4.69841e-06	0.000168821	5.16547e-10	1.60709e-05	0.0770077	1
Predicted metal-dependent protease of the PAD1/JAB1 superfamily	0.000110642	4.41502e-11	4.69841e-06	0.000109365	3.8621e-10	1.38962e-05	0.934389	1
Uncharacterized conserved protein, contains S4-like domain	0.000110642	4.41502e-11	4.69841e-06	0.000166647	3.76455e-09	4.33852e-05	0.321004	1
Predicted hydrolase of alkaline phosphatase superfamily	0.000110642	4.41502e-11	4.69841e-06	2.93656e-05	1.55656e-10	8.82202e-06	0.0157791	1
Flagellar hook-length control protein	0.000110642	4.41502e-11	4.69841e-06	5.94561e-05	9.45832e-12	2.17466e-06	0.0120536	1
Uncharacterized conserved protein	0.000110642	4.41502e-11	4.69841e-06	8.07246e-05	3.61878e-09	4.25369e-05	0.562732	1
Peptidase E	0.000110642	4.41502e-11	4.69841e-06	4.91843e-05	1.31127e-10	8.09713e-06	0.022875	1
Uncharacterized protein conserved in bacteria	0.000110642	4.41502e-11	4.69841e-06	4.84594e-05	1.55859e-09	2.79158e-05	0.158366	1
Plasmid stabilization system protein	0.000110642	4.41502e-11	4.69841e-06	0.000129184	4.27554e-10	1.46211e-05	0.344887	1
Uncharacterized protein conserved in bacteria	0.000110642	4.41502e-11	4.69841e-06	0.000127009	4.02035e-09	4.4835e-05	0.761065	1
Uncharacterized protein conserved in bacteria	0.000110642	4.41502e-11	4.69841e-06	9.83686e-05	5.24508e-10	1.61943e-05	0.550481	1
Uncharacterized protein related to the periplasmic component of the Tol biopolymer transport system	0.000110642	4.41502e-11	4.69841e-06	0.000127734	1.25163e-09	2.50163e-05	0.571955	1
Predicted phosphohydrolase	0.000109767	1.30998e-08	8.09316e-05	0.00010864	7.01512e-11	5.92247e-06	0.992799	1
GTPases - Sulfate adenylate transferase subunit 1	0.000109767	1.30998e-08	8.09316e-05	0.000129184	4.27554e-10	1.46211e-05	0.839875	1
Uncharacterized protein conserved in bacteria	0.000109767	1.30998e-08	8.09316e-05	0.000199637	4.39664e-09	4.68863e-05	0.451805	1
Uncharacterized protein conserved in bacteria, putative virulence factor	0.000109767	1.30998e-08	8.09316e-05	4.91843e-05	1.31127e-10	8.09713e-06	0.543535	1
Leucyl aminopeptidase	0.000107694	8.53249e-09	6.53165e-05	0.000127734	1.25163e-09	2.50163e-05	0.807953	1
Co/Zn/Cd efflux system component	0.000107694	8.53249e-09	6.53165e-05	4.03623e-05	9.04696e-10	2.12685e-05	0.445596	1
Uncharacterized protein containing a von Willebrand factor type A (vWA) domain	0.000107694	8.53249e-09	6.53165e-05	6.16307e-05	7.5967e-09	6.16307e-05	0.655108	1
Predicted ATPase (AAA+ superfamily)	0.000107694	8.53249e-09	6.53165e-05	7.85499e-05	5.72515e-10	1.69191e-05	0.711679	1
Prophage maintenance system killer protein	0.000107694	8.53249e-09	6.53165e-05	4.99092e-05	2.7479e-10	1.17216e-05	0.489307	1
Hydrogenase maturation factor	0.000106819	8.25273e-10	2.03135e-05	0.000128459	5.40296e-11	5.19758e-06	0.402621	1
DNA polymerase elongation subunit (family B)	0.000106819	8.25273e-10	2.03135e-05	4.99092e-05	2.7479e-10	1.17216e-05	0.136076	1
F0F1-type ATP synthase, subunit c/Archaeal/vacuolar-type H+-ATPase, subunit K	0.000106819	8.25273e-10	2.03135e-05	0.000213656	2.46147e-08	0.000110938	0.460388	1
Predicted unusual protein kinase	0.000106819	8.25273e-10	2.03135e-05	8.73719e-05	4.28456e-09	4.62847e-05	0.747441	1
Ribosomal protein HS6-type (S12/L30/L7a)	0.000106819	8.25273e-10	2.03135e-05	7.04528e-05	2.08208e-09	3.22652e-05	0.457554	1
Uncharacterized conserved protein	0.000106819	8.25273e-10	2.03135e-05	0.000127734	1.25163e-09	2.50163e-05	0.581287	1
Uncharacterized conserved protein	0.000106819	8.25273e-10	2.03135e-05	3.81876e-05	2.91659e-09	3.81876e-05	0.238337	1
Lipopolysaccharide biosynthesis protein	0.000106819	8.25273e-10	2.03135e-05	9.61939e-05	1.14459e-08	7.56503e-05	0.909117	1
Predicted ATP-dependent Lon-type protease	0.000106819	8.25273e-10	2.03135e-05	7.92748e-05	1.68148e-11	2.89955e-06	0.302684	1
Tfp pilus assembly protein, ATPase PilM	0.000106819	8.25273e-10	2.03135e-05	0.000110815	5.7317e-09	5.35336e-05	0.947733	1
Predicted transcriptional regulator	0.000106819	8.25273e-10	2.03135e-05	8.73719e-05	4.28456e-09	4.62847e-05	0.747441	1
Homoserine kinase	0.000103871	3.24893e-09	4.03046e-05	3.96374e-05	4.2037e-12	1.44978e-06	0.237378	1
Predicted choline kinase involved in LPS biosynthesis	0.000103871	3.24893e-09	4.03046e-05	0.000119637	1.16819e-09	2.4168e-05	0.776627	1
Glycyl-tRNA synthetase, beta subunit	0.000103871	3.24893e-09	4.03046e-05	5.87312e-05	6.22624e-10	1.7644e-05	0.404127	1
NADH:ubiquinone oxidoreductase subunit 3 (chain A)	0.000103871	3.24893e-09	4.03046e-05	5.80063e-05	2.80691e-09	3.74627e-05	0.506928	1
Uncharacterized protein containing a von Willebrand factor type A (vWA) domain	0.000103871	3.24893e-09	4.03046e-05	6.97279e-05	3.09828e-10	1.24465e-05	0.517975	1
Predicted nucleic-acid-binding protein implicated in transcription termination	0.000103871	3.24893e-09	4.03046e-05	7.92748e-05	1.68148e-11	2.89955e-06	0.605951	1
Predicted ribosomal protein	0.000103871	3.24893e-09	4.03046e-05	0.000118187	4.78603e-10	1.54694e-05	0.778258	1
Fibronectin type 3 domain-containing protein	0.000103871	3.24893e-09	4.03046e-05	7.7825e-05	2.69934e-09	3.67378e-05	0.68223	1
Transposase and inactivated derivatives	0.000103871	3.24893e-09	4.03046e-05	0.000118187	4.78603e-10	1.54694e-05	0.778258	1
Predicted deacylase	0.000103871	3.24893e-09	4.03046e-05	0.000107191	4.1514e-09	4.55599e-05	0.957745	1
Predicted symporter	0.000103871	3.24893e-09	4.03046e-05	0.000176918	2.19299e-09	3.31134e-05	0.285645	1
Abortive infection bacteriophage resistance protein	0.000103871	3.24893e-09	4.03046e-05	0.000146828	3.8914e-09	4.41101e-05	0.553326	1
Amino acid transporters	0.000102995	4.10877e-09	4.53253e-05	7.92748e-05	1.68148e-11	2.89955e-06	0.649433	1
FOG: WD40 repeat	0.000102995	4.10877e-09	4.53253e-05	9.02715e-05	2.17669e-09	3.299e-05	0.844592	1
Uncharacterized protein conserved in bacteria, putative virulence factor	0.000102995	4.10877e-09	4.53253e-05	4.99092e-05	2.7479e-10	1.17216e-05	0.368581	1
Phage-related protein	0.000102995	4.10877e-09	4.53253e-05	2.86407e-05	1.64058e-09	2.86407e-05	0.289941	1
6-pyruvoyl-tetrahydropterin synthase	0.000100047	4.67737e-10	1.52928e-05	0.00015855	6.72592e-11	5.7991e-06	0.0700095	1
Membrane-bound serine protease (ClpP class)	0.000100047	4.67737e-10	1.52928e-05	4.03623e-05	9.04696e-10	2.12685e-05	0.147757	1
Uncharacterized conserved protein	0.000100047	4.67737e-10	1.52928e-05	0.000118187	4.78603e-10	1.54694e-05	0.506804	1
Flagellar biosynthesis pathway, component FliR	0.000100047	4.67737e-10	1.52928e-05	5.94561e-05	9.45832e-12	2.17466e-06	0.122616	1
Predicted hydrolase (HD superfamily)	0.000100047	4.67737e-10	1.52928e-05	0.00010864	7.01512e-11	5.92247e-06	0.648739	1
Putative NADH-flavin reductase	0.000100047	4.67737e-10	1.52928e-05	7.92748e-05	1.68148e-11	2.89955e-06	0.304547	1
TRAP-type C4-dicarboxylate transport system, small permease component	0.000100047	4.67737e-10	1.52928e-05	5.06341e-05	1.98958e-09	3.15403e-05	0.283201	1
Uncharacterized conserved protein	0.000100047	4.67737e-10	1.52928e-05	0.000121087	8.14226e-09	6.38054e-05	0.784321	1
Uncharacterized conserved protein	0.000100047	4.67737e-10	1.52928e-05	0.000121087	8.14226e-09	6.38054e-05	0.784321	1
Uncharacterized conserved protein	0.000100047	4.67737e-10	1.52928e-05	4.91843e-05	1.31127e-10	8.09713e-06	0.0999142	1
Phosphate-selective porin	0.000100047	4.67737e-10	1.52928e-05	4.99092e-05	2.7479e-10	1.17216e-05	0.124152	1
Uncharacterized conserved protein	0.000100047	4.67737e-10	1.52928e-05	0.00011009	2.27339e-09	3.37149e-05	0.818819	1
Predicted beta-xylosidase	0.000100047	4.67737e-10	1.52928e-05	0.000117462	2.4905e-09	3.52881e-05	0.697226	1
Uncharacterized protein conserved in bacteria	0.000100047	4.67737e-10	1.52928e-05	4.03623e-05	9.04696e-10	2.12685e-05	0.147757	1
Type III secretory pathway, component EscV	0.000100047	4.67737e-10	1.52928e-05	7.04528e-05	2.08208e-09	3.22652e-05	0.508928	1
Predicted P-loop ATPase	0.000100047	4.67737e-10	1.52928e-05	9.5469e-06	1.82287e-10	9.5469e-06	0.0416646	1
Uncharacterized protein conserved in bacteria	9.91723e-05	9.89465e-09	7.03372e-05	9.90935e-05	2.62731e-11	3.62444e-06	0.99905	1
ATP-dependent protease HslVU (ClpYQ), peptidase subunit	9.91723e-05	9.89465e-09	7.03372e-05	9.76437e-05	2.59387e-09	3.6013e-05	0.988789	1
Predicted signal-transduction protein containing cAMP-binding and CBS domains	9.70995e-05	1.15249e-08	7.59108e-05	6.0181e-05	9.67416e-10	2.19934e-05	0.687114	1
N-acyl-D-aspartate/D-glutamate deacylase	9.70995e-05	1.15249e-08	7.59108e-05	8.95466e-05	3.46969e-10	1.31713e-05	0.926921	1
Phosphoketolase	9.70995e-05	1.15249e-08	7.59108e-05	0.00018719	1.04348e-09	2.28416e-05	0.368345	1
ABC-type phosphate transport system, permease component	9.62243e-05	1.88923e-10	9.71912e-06	7.99997e-05	1.03224e-09	2.27182e-05	0.578479	1
Uncharacterized conserved protein	9.62243e-05	1.88923e-10	9.71912e-06	3.89125e-05	6.74834e-10	1.83689e-05	0.111005	1
Highly conserved protein containing a thioredoxin domain	9.62243e-05	1.88923e-10	9.71912e-06	9.76437e-05	2.59387e-09	3.6013e-05	0.974812	1
Uncharacterized low-complexity proteins	9.62243e-05	1.88923e-10	9.71912e-06	1.98187e-05	1.05092e-12	7.24888e-07	0.0164884	1
Predicted acyl-CoA transferases/carnitine dehydratase	9.62243e-05	1.88923e-10	9.71912e-06	5.94561e-05	9.45832e-12	2.17466e-06	0.066035	1
Predicted transcription factor, homolog of eukaryotic MBF1	9.62243e-05	1.88923e-10	9.71912e-06	6.75532e-05	4.41981e-09	4.70096e-05	0.612366	1
Deoxyhypusine synthase	9.62243e-05	1.88923e-10	9.71912e-06	4.91843e-05	1.31127e-10	8.09713e-06	0.064744	1
Transcriptional regulators	9.62243e-05	1.88923e-10	9.71912e-06	0.000139456	1.23931e-09	2.48929e-05	0.231854	1
Methenyl tetrahydrofolate cyclohydrolase	9.62243e-05	1.88923e-10	9.71912e-06	0.000100543	3.74317e-09	4.32618e-05	0.927292	1
Uncharacterized protein conserved in bacteria	9.62243e-05	1.88923e-10	9.71912e-06	0.000118187	4.78603e-10	1.54694e-05	0.347387	1
UDP-glucose pyrophosphorylase	9.62243e-05	1.88923e-10	9.71912e-06	0.00015855	6.72592e-11	5.7991e-06	0.0356824	1
Mu-like prophage protein gp29	9.62243e-05	1.88923e-10	9.71912e-06	8.88217e-05	8.83746e-11	6.64735e-06	0.597003	1
Uncharacterized conserved protein	9.62243e-05	1.88923e-10	9.71912e-06	9.02715e-05	2.17669e-09	3.299e-05	0.883956	1
Uncharacterized protein conserved in bacteria	9.62243e-05	1.88923e-10	9.71912e-06	0.000100543	3.74317e-09	4.32618e-05	0.927292	1
Alpha-tubulin suppressor and related RCC1 domain-containing proteins	9.62243e-05	1.88923e-10	9.71912e-06	0.000132808	2.5862e-08	0.000113715	0.784806	1
FOG: Glucan-binding domain (YG repeat)	9.62243e-05	1.88923e-10	9.71912e-06	9.90935e-05	2.62731e-11	3.62444e-06	0.814052	1
Uncharacterized conserved protein	9.32763e-05	5.18141e-09	5.0899e-05	1.90938e-05	7.29147e-10	1.90938e-05	0.295172	1
Predicted hydrolase of the alpha/beta superfamily	9.32763e-05	5.18141e-09	5.0899e-05	6.9003e-05	1.087e-10	7.37224e-06	0.684699	1
Signal transduction protein containing GAF and PtsI domains	9.32763e-05	5.18141e-09	5.0899e-05	5.80063e-05	2.80691e-09	3.74627e-05	0.632754	1
Predicted membrane protein	9.32763e-05	5.18141e-09	5.0899e-05	6.82781e-05	1.47869e-09	2.71909e-05	0.710858	1
Predicted thiamine-pyrophosphate-binding protein	9.32763e-05	5.18141e-09	5.0899e-05	9.09963e-05	5.57752e-09	5.28087e-05	0.978441	1
Membrane protein TerC, possibly involved in tellurium resistance	9.24011e-05	2.41248e-09	3.4731e-05	0.000137281	2.38923e-09	3.45632e-05	0.470834	1
Predicted inhibitor of MCP methylation, homolog of CheC	9.24011e-05	2.41248e-09	3.4731e-05	3.08154e-05	1.89917e-09	3.08154e-05	0.309111	1
Spore coat polysaccharide biosynthesis protein F, CMP-KDO synthetase homolog	9.24011e-05	2.41248e-09	3.4731e-05	3.08154e-05	1.89917e-09	3.08154e-05	0.309111	1
Phosphotransferase system IIA components	9.24011e-05	2.41248e-09	3.4731e-05	0.000149003	4.71e-10	1.5346e-05	0.263818	1
Regulator of cell morphogenesis and NO signaling	9.24011e-05	2.41248e-09	3.4731e-05	4.91843e-05	1.31127e-10	8.09713e-06	0.343724	1
Uncharacterized protein conserved in bacteria	9.24011e-05	2.41248e-09	3.4731e-05	8.80968e-05	1.4009e-09	2.6466e-05	0.926227	1
Chitinase	9.24011e-05	2.41248e-09	3.4731e-05	0.000147553	1.18014e-09	2.42914e-05	0.316239	1
Adenine-specific DNA methylase	9.24011e-05	2.41248e-09	3.4731e-05	3.89125e-05	6.74834e-10	1.83689e-05	0.297367	1
ABC-type uncharacterized transport system, permease and ATPase components	9.24011e-05	2.41248e-09	3.4731e-05	3.89125e-05	6.74834e-10	1.83689e-05	0.297367	1
Uncharacterized protein conserved in bacteria	9.24011e-05	2.41248e-09	3.4731e-05	5.94561e-05	9.45832e-12	2.17466e-06	0.46074	1
Uncharacterized conserved protein	9.24011e-05	2.41248e-09	3.4731e-05	5.87312e-05	6.22624e-10	1.7644e-05	0.494892	1
Arsenate reductase and related proteins, glutaredoxin family	8.94532e-05	1.34028e-09	2.58871e-05	8.95466e-05	3.46969e-10	1.31713e-05	0.998016	1
Uncharacterized protein conserved in bacteria	8.94532e-05	1.34028e-09	2.58871e-05	7.7825e-05	2.69934e-09	3.67378e-05	0.827251	1
Homoserine acetyltransferase	8.94532e-05	1.34028e-09	2.58871e-05	9.98184e-05	1.09916e-09	2.34431e-05	0.801752	1
Aerobic-type carbon monoxide dehydrogenase, small subunit CoxS/CutS homologs	8.94532e-05	1.34028e-09	2.58871e-05	0.000109365	3.8621e-10	1.38962e-05	0.570675	1
Predicted membrane protein	8.94532e-05	1.34028e-09	2.58871e-05	0.000138731	5.14953e-11	5.07421e-06	0.197557	1
Septum formation initiator	8.94532e-05	1.34028e-09	2.58871e-05	0.000157825	3.93098e-10	1.40196e-05	0.143562	1
Uncharacterized membrane protein	8.94532e-05	1.34028e-09	2.58871e-05	6.9003e-05	1.087e-10	7.37224e-06	0.537859	1
Bacterial lipocalin	8.94532e-05	1.34028e-09	2.58871e-05	3.89125e-05	6.74834e-10	1.83689e-05	0.237737	1
Uncharacterized protein conserved in bacteria	8.94532e-05	1.34028e-09	2.58871e-05	4.84594e-05	1.55859e-09	2.79158e-05	0.387093	1
Uncharacterized protein conserved in bacteria	8.94532e-05	1.34028e-09	2.58871e-05	0.00011009	2.27339e-09	3.37149e-05	0.677331	1
Alkyl hydroperoxide reductase, large subunit	8.94532e-05	1.34028e-09	2.58871e-05	1.02718e-05	2.11019e-10	1.02718e-05	0.107419	1
Uncharacterized conserved protein	8.94532e-05	1.34028e-09	2.58871e-05	8.88217e-05	8.83746e-11	6.64735e-06	0.984823	1
Predicted transcriptional regulator	8.94532e-05	1.34028e-09	2.58871e-05	2.86407e-05	1.64058e-09	2.86407e-05	0.241051	1
Predicted membrane protein	8.94532e-05	1.34028e-09	2.58871e-05	0.000146103	8.17378e-09	6.39288e-05	0.512053	1
Outer membrane receptor for ferric coprogen and ferric-rhodotorulic acid	8.94532e-05	1.34028e-09	2.58871e-05	4.03623e-05	9.04696e-10	2.12685e-05	0.269109	1
Type II secretory pathway, component HofQ	8.94532e-05	1.34028e-09	2.58871e-05	3.89125e-05	6.74834e-10	1.83689e-05	0.237737	1
N-acetylmuramoyl-L-alanine amidase	8.94532e-05	1.34028e-09	2.58871e-05	1.90938e-05	7.29147e-10	1.90938e-05	0.15884	1
Zn finger protein HypA/HybF (possibly regulating hydrogenase expression)	8.85779e-05	7.13842e-09	5.97429e-05	0.000118187	4.78603e-10	1.54694e-05	0.681395	1
RNA-binding proteins (RRM domain)	8.85779e-05	7.13842e-09	5.97429e-05	2.93656e-05	1.55656e-10	8.82202e-06	0.445361	1
Uncharacterized conserved protein	8.85779e-05	7.13842e-09	5.97429e-05	9.76437e-05	2.59387e-09	3.6013e-05	0.911932	1
Lysine 2,3-aminomutase	8.85779e-05	7.13842e-09	5.97429e-05	0.000149003	4.71e-10	1.5346e-05	0.445946	1
2'-5' RNA ligase	8.85779e-05	7.13842e-09	5.97429e-05	5.87312e-05	6.22624e-10	1.7644e-05	0.681754	1
FOG: WD40-like repeat	8.85779e-05	7.13842e-09	5.97429e-05	6.82781e-05	1.47869e-09	2.71909e-05	0.792038	1
Benzoyl-CoA reductase/2-hydroxyglutaryl-CoA dehydratase subunit, BcrC/BadD/HgdB	8.85779e-05	7.13842e-09	5.97429e-05	0.000196737	2.09803e-09	3.23885e-05	0.237984	1
L-aminopeptidase/D-esterase	8.85779e-05	7.13842e-09	5.97429e-05	6.0181e-05	9.67416e-10	2.19934e-05	0.703648	1
Flp pilus assembly protein TadB	8.85779e-05	7.13842e-09	5.97429e-05	0.000129184	4.27554e-10	1.46211e-05	0.577081	1
Pyruvate carboxylase	8.65052e-05	1.49663e-08	8.65052e-05	4.03623e-05	9.04696e-10	2.12685e-05	0.652103	1
ATP phosphoribosyltransferase involved in histidine biosynthesis	8.65052e-05	1.49663e-08	8.65052e-05	0.000117462	2.4905e-09	3.52881e-05	0.77862	1
Uncharacterized metal-binding protein	8.65052e-05	1.49663e-08	8.65052e-05	8.73719e-05	4.28456e-09	4.62847e-05	0.995551	1
Uncharacterized protein conserved in bacteria	8.65052e-05	1.49663e-08	8.65052e-05	7.63752e-05	1.16664e-08	7.63752e-05	0.933807	1
NhaP-type Na+/H+ and K+/H+ antiporters	8.563e-05	1.53204e-12	8.75225e-07	0.000139456	1.23931e-09	2.48929e-05	0.161975	1
Predicted RNA-binding protein (contains KH domains)	8.563e-05	1.53204e-12	8.75225e-07	2.93656e-05	1.55656e-10	8.82202e-06	0.0292311	1
Ferredoxin	8.563e-05	1.53204e-12	8.75225e-07	8.88217e-05	8.83746e-11	6.64735e-06	0.683031	1
Acylphosphatases	8.563e-05	1.53204e-12	8.75225e-07	4.91843e-05	1.31127e-10	8.09713e-06	0.0502433	1
Uncharacterized protein conserved in bacteria	8.563e-05	1.53204e-12	8.75225e-07	0.000136556	5.91478e-09	5.43819e-05	0.464955	1
L-lactate dehydrogenase (FMN-dependent) and related alpha-hydroxy acid dehydrogenases	8.563e-05	1.53204e-12	8.75225e-07	6.0181e-05	9.67416e-10	2.19934e-05	0.362225	1
Predicted pyrophosphatase	8.563e-05	1.53204e-12	8.75225e-07	0.00010864	7.01512e-11	5.92247e-06	0.0627504	1
Arginine deiminase	8.563e-05	1.53204e-12	8.75225e-07	0.000157825	3.93098e-10	1.40196e-05	0.0402549	1
Regulator of polyketide synthase expression	8.563e-05	1.53204e-12	8.75225e-07	9.76437e-05	2.59387e-09	3.6013e-05	0.777672	1
Putative p-aminobenzoyl-glutamate transporter	8.563e-05	1.53204e-12	8.75225e-07	7.92748e-05	1.68148e-11	2.89955e-06	0.167935	1
Penicillin V acylase and related amidases	8.563e-05	1.53204e-12	8.75225e-07	0.000118187	4.78603e-10	1.54694e-05	0.167459	1
Uncharacterized conserved protein	8.563e-05	1.53204e-12	8.75225e-07	0.000130634	5.88797e-09	5.42585e-05	0.508805	1
Uncharacterized conserved protein	8.563e-05	1.53204e-12	8.75225e-07	2.86407e-05	1.64058e-09	2.86407e-05	0.18113	1
Uncharacterized protein conserved in bacteria	8.563e-05	1.53204e-12	8.75225e-07	6.9003e-05	1.087e-10	7.37224e-06	0.152979	1
Beta-xylosidase	8.563e-05	1.53204e-12	8.75225e-07	6.9003e-05	1.087e-10	7.37224e-06	0.152979	1
Uncharacterized protein conserved in bacteria	8.563e-05	1.53204e-12	8.75225e-07	3.00905e-05	2.41854e-10	1.09967e-05	0.0411908	1
Superfamily I DNA and RNA helicases	8.563e-05	1.53204e-12	8.75225e-07	8.95466e-05	3.46969e-10	1.31713e-05	0.801875	1
Predicted acetyltransferase	8.563e-05	1.53204e-12	8.75225e-07	0.000179093	1.38787e-09	2.63427e-05	0.0718953	1
Response regulator of citrate/malate metabolism	8.563e-05	1.53204e-12	8.75225e-07	3.00905e-05	2.41854e-10	1.09967e-05	0.0411908	1
Predicted 3-hydroxylacyl-(acyl carrier protein) dehydratase	8.563e-05	1.53204e-12	8.75225e-07	8.80968e-05	1.4009e-09	2.6466e-05	0.929452	1
H+/gluconate symporter and related permeases	8.47547e-05	1.43667e-08	8.47547e-05	0.00010864	7.01512e-11	5.92247e-06	0.810771	1
Uncharacterized conserved protein	8.2682e-05	7.56286e-09	6.14933e-05	7.19025e-05	1.034e-08	7.19025e-05	0.920661	1
Predicted membrane protein	8.2682e-05	7.56286e-09	6.14933e-05	0.000100543	3.74317e-09	4.32618e-05	0.83939	1
Fe2+-dicitrate sensor, membrane component	8.2682e-05	7.56286e-09	6.14933e-05	0.000115288	1.79529e-08	9.47442e-05	0.807111	1
Uncharacterized protein conserved in bacteria	8.2682e-05	7.56286e-09	6.14933e-05	8.88217e-05	8.83746e-11	6.64735e-06	0.925522	1
Anaerobic dehydrogenases, typically selenocysteine-containing	8.18068e-05	1.16516e-09	2.41366e-05	3.81876e-05	2.91659e-09	3.81876e-05	0.450043	1
NADH:ubiquinone oxidoreductase subunit 6 (chain J)	8.18068e-05	1.16516e-09	2.41366e-05	7.99997e-05	1.03224e-09	2.27182e-05	0.957869	1
Type II restriction enzyme, methylase subunits	8.18068e-05	1.16516e-09	2.41366e-05	2.93656e-05	1.55656e-10	8.82202e-06	0.174816	1
Flavodoxin reductases (ferredoxin-NADPH reductases) family 1	8.18068e-05	1.16516e-09	2.41366e-05	5.87312e-05	6.22624e-10	1.7644e-05	0.533323	1
Ribonuclease HIII	8.18068e-05	1.16516e-09	2.41366e-05	4.03623e-05	9.04696e-10	2.12685e-05	0.319013	1
Uncharacterized protein conserved in bacteria	8.18068e-05	1.16516e-09	2.41366e-05	0.000185741	7.80725e-09	6.2479e-05	0.246943	1
Glutamine synthetase adenylyltransferase	8.18068e-05	1.16516e-09	2.41366e-05	5.94561e-05	9.45832e-12	2.17466e-06	0.468436	1
Restriction endonuclease	8.18068e-05	1.16516e-09	2.41366e-05	0.000149728	2.47311e-09	3.51647e-05	0.237613	1
Aspartate/tyrosine/aromatic aminotransferase	8.18068e-05	1.16516e-09	2.41366e-05	2.93656e-05	1.55656e-10	8.82202e-06	0.174816	1
Glutaminase	8.18068e-05	1.16516e-09	2.41366e-05	2.93656e-05	1.55656e-10	8.82202e-06	0.174816	1
Uncharacterized MobA-related protein	8.18068e-05	1.16516e-09	2.41366e-05	7.7825e-05	2.69934e-09	3.67378e-05	0.932752	1
Formate/nitrite family of transporters	8.18068e-05	1.16516e-09	2.41366e-05	0.000147553	1.18014e-09	2.42914e-05	0.19095	1
Uncharacterized conserved protein	8.18068e-05	1.16516e-09	2.41366e-05	4.99092e-05	2.7479e-10	1.17216e-05	0.352296	1
Predicted carbamoyl transferase, NodU family	8.18068e-05	1.16516e-09	2.41366e-05	0	0	0	0.0786579	1
FOG: PAS/PAC domain	8.18068e-05	1.16516e-09	2.41366e-05	3.89125e-05	6.74834e-10	1.83689e-05	0.282116	1
Predicted phosphoribosyltransferases	8.18068e-05	1.16516e-09	2.41366e-05	3.89125e-05	6.74834e-10	1.83689e-05	0.282116	1
Uncharacterized enzyme involved in pigment biosynthesis	8.18068e-05	1.16516e-09	2.41366e-05	4.99092e-05	2.7479e-10	1.17216e-05	0.352296	1
Uncharacterized conserved protein	8.18068e-05	1.16516e-09	2.41366e-05	8.80968e-05	1.4009e-09	2.6466e-05	0.881725	1
Uncharacterized conserved protein	8.18068e-05	1.16516e-09	2.41366e-05	7.71001e-05	6.39728e-09	5.65565e-05	0.940875	1
Protein-L-isoaspartate carboxylmethyltransferase	8.18068e-05	1.16516e-09	2.41366e-05	0.000136556	5.91478e-09	5.43819e-05	0.46928	1
Hemolysin activation/secretion protein	8.18068e-05	1.16516e-09	2.41366e-05	5.80063e-05	2.80691e-09	3.74627e-05	0.64265	1
Polyketide synthase modules and related proteins	8.18068e-05	1.16516e-09	2.41366e-05	9.5469e-06	1.82287e-10	9.5469e-06	0.109394	1
Gluconolactonase	8.18068e-05	1.16516e-09	2.41366e-05	7.99997e-05	1.03224e-09	2.27182e-05	0.957869	1
RecA-family ATPase	8.18068e-05	1.16516e-09	2.41366e-05	0.00010864	7.01512e-11	5.92247e-06	0.386495	1
Uncharacterized conserved protein	8.18068e-05	1.16516e-09	2.41366e-05	0.000180543	8.70674e-09	6.59801e-05	0.283901	1
Uncharacterized protein conserved in bacteria	8.18068e-05	1.16516e-09	2.41366e-05	2.93656e-05	1.55656e-10	8.82202e-06	0.174816	1
Neuraminidase (sialidase)	8.18068e-05	1.16516e-09	2.41366e-05	0.000137281	2.38923e-09	3.45632e-05	0.313419	1
Uncharacterized protein conserved in bacteria	8.18068e-05	1.16516e-09	2.41366e-05	8.88217e-05	8.83746e-11	6.64735e-06	0.811819	1
Predicted membrane protein	8.18068e-05	1.16516e-09	2.41366e-05	0.000100543	3.74317e-09	4.32618e-05	0.751776	1
Uncharacterized protein conserved in bacteria	8.18068e-05	1.16516e-09	2.41366e-05	6.97279e-05	3.09828e-10	1.24465e-05	0.704474	1
Succinyl-CoA synthetase, alpha subunit	7.88588e-05	2.66179e-09	3.64814e-05	5.80063e-05	2.80691e-09	3.74627e-05	0.734141	1
Dethiobiotin synthetase	7.88588e-05	2.66179e-09	3.64814e-05	4.91843e-05	1.31127e-10	8.09713e-06	0.522977	1
Hydrogenase maturation factor	7.88588e-05	2.66179e-09	3.64814e-05	0.000196012	5.45119e-09	5.22072e-05	0.202942	1
Uncharacterized protein containing LysM domain	7.88588e-05	2.66179e-09	3.64814e-05	3.96374e-05	4.2037e-12	1.44978e-06	0.388278	1
Restriction endonuclease	7.88588e-05	2.66179e-09	3.64814e-05	5.87312e-05	6.22624e-10	1.7644e-05	0.670747	1
Methylglyoxal synthase	7.88588e-05	2.66179e-09	3.64814e-05	8.80968e-05	1.4009e-09	2.6466e-05	0.865825	1
Uncharacterized conserved protein	7.88588e-05	2.66179e-09	3.64814e-05	6.9003e-05	1.087e-10	7.37224e-06	0.822544	1
Bacterioferritin (cytochrome b1)	7.88588e-05	2.66179e-09	3.64814e-05	8.95466e-05	3.46969e-10	1.31713e-05	0.815651	1
3-methyladenine DNA glycosylase	7.88588e-05	2.66179e-09	3.64814e-05	7.99997e-05	1.03224e-09	2.27182e-05	0.981903	1
Phage protein D	7.88588e-05	2.66179e-09	3.64814e-05	3.00905e-05	2.41854e-10	1.09967e-05	0.32148	1
Uncharacterized conserved protein	7.88588e-05	2.66179e-09	3.64814e-05	5.06341e-05	1.98958e-09	3.15403e-05	0.617924	1
Uncharacterized protein encoded in toxicity protection region of plasmid R478, contains von Willebrand factor (vWF) domain	7.88588e-05	2.66179e-09	3.64814e-05	9.83686e-05	5.24508e-10	1.61943e-05	0.675436	1
Uncharacterized protein conserved in bacteria	7.88588e-05	2.66179e-09	3.64814e-05	8.80968e-05	1.4009e-09	2.6466e-05	0.865825	1
ABC-type Zn2+ transport system, periplasmic component/surface adhesin	7.88588e-05	2.66179e-09	3.64814e-05	7.99997e-05	1.03224e-09	2.27182e-05	0.981903	1
Predicted integral membrane protein	7.88588e-05	2.66179e-09	3.64814e-05	6.9003e-05	1.087e-10	7.37224e-06	0.822544	1
FOG: TPR repeat	7.79836e-05	4.83115e-09	4.91485e-05	1.90938e-05	7.29147e-10	1.90938e-05	0.37473	1
RNase PH	7.79836e-05	4.83115e-09	4.91485e-05	6.82781e-05	1.47869e-09	2.71909e-05	0.884318	1
Aerobic-type carbon monoxide dehydrogenase, middle subunit CoxM/CutM homologs	7.79836e-05	4.83115e-09	4.91485e-05	2.86407e-05	1.64058e-09	2.86407e-05	0.493329	1
Lysyl-tRNA synthetase (class I)	7.79836e-05	4.83115e-09	4.91485e-05	5.87312e-05	6.22624e-10	1.7644e-05	0.758932	1
Uncharacterized conserved protein	7.79836e-05	4.83115e-09	4.91485e-05	7.99997e-05	1.03224e-09	2.27182e-05	0.975274	1
Multiple antibiotic transporter	7.79836e-05	4.83115e-09	4.91485e-05	0.000118912	3.78333e-11	4.34933e-06	0.508567	1
Uncharacterized protein with SCP/PR1 domains	7.79836e-05	4.83115e-09	4.91485e-05	0.000131359	1.09749e-08	7.40772e-05	0.610027	1
Predicted ornithine cyclodeaminase, mu-crystallin homolog	7.79836e-05	4.83115e-09	4.91485e-05	5.87312e-05	6.22624e-10	1.7644e-05	0.758932	1
Predicted glutamine amidotransferase	7.79836e-05	4.83115e-09	4.91485e-05	5.87312e-05	6.22624e-10	1.7644e-05	0.758932	1
Predicted O-linked N-acetylglucosamine transferase, SPINDLY family	7.79836e-05	4.83115e-09	4.91485e-05	2.86407e-05	1.64058e-09	2.86407e-05	0.493329	1
Integral membrane protein possibly involved in chromosome condensation	7.50356e-05	2.63102e-10	1.14696e-05	3.08154e-05	1.89917e-09	3.08154e-05	0.30028	1
Ribosomal protein L36	7.50356e-05	2.63102e-10	1.14696e-05	0.000138006	4.34799e-10	1.47445e-05	0.0794818	1
Molybdopterin biosynthesis enzyme	7.50356e-05	2.63102e-10	1.14696e-05	6.82781e-05	1.47869e-09	2.71909e-05	0.844233	1
Predicted integral membrane protein	7.50356e-05	2.63102e-10	1.14696e-05	6.75532e-05	4.41981e-09	4.70096e-05	0.898291	1
Type IV secretory pathway, VirB11 components, and related ATPases involved in archaeal flagella biosynthesis	7.50356e-05	2.63102e-10	1.14696e-05	1.90938e-05	7.29147e-10	1.90938e-05	0.130347	1
Asp-tRNAAsn/Glu-tRNAGln amidotransferase C subunit	7.50356e-05	2.63102e-10	1.14696e-05	3.96374e-05	4.2037e-12	1.44978e-06	0.0963708	1
Glycyl-tRNA synthetase, alpha subunit	7.50356e-05	2.63102e-10	1.14696e-05	3.00905e-05	2.41854e-10	1.09967e-05	0.108241	1
ABC-type phosphate transport system, ATPase component	7.50356e-05	2.63102e-10	1.14696e-05	8.88217e-05	8.83746e-11	6.64735e-06	0.400312	1
Pyruvate:ferredoxin oxidoreductase and related 2-oxoacid:ferredoxin oxidoreductases, delta subunit	7.50356e-05	2.63102e-10	1.14696e-05	6.0181e-05	9.67416e-10	2.19934e-05	0.611072	1
CO dehydrogenase/acetyl-CoA synthase alpha subunit	7.50356e-05	2.63102e-10	1.14696e-05	4.91843e-05	1.31127e-10	8.09713e-06	0.202582	1
Isochorismate synthase	7.50356e-05	2.63102e-10	1.14696e-05	3.96374e-05	4.2037e-12	1.44978e-06	0.0963708	1
ATP-dependent 26S proteasome regulatory subunit	7.50356e-05	2.63102e-10	1.14696e-05	5.06341e-05	1.98958e-09	3.15403e-05	0.55107	1
Neutral trehalase	7.50356e-05	2.63102e-10	1.14696e-05	5.94561e-05	9.45832e-12	2.17466e-06	0.306895	1
Predicted DNA-binding protein with PD1-like DNA-binding motif	7.50356e-05	2.63102e-10	1.14696e-05	8.07246e-05	3.61878e-09	4.25369e-05	0.912527	1
Predicted hydrolase of the HAD superfamily	7.50356e-05	2.63102e-10	1.14696e-05	7.92748e-05	1.68148e-11	2.89955e-06	0.763793	1
Cyclopropane fatty acid synthase and related methyltransferases	7.50356e-05	2.63102e-10	1.14696e-05	4.84594e-05	1.55859e-09	2.79158e-05	0.484561	1
Predicted membrane protein	7.50356e-05	2.63102e-10	1.14696e-05	0.000100543	3.74317e-09	4.32618e-05	0.624113	1
Predicted site-specific integrase-resolvase	7.50356e-05	2.63102e-10	1.14696e-05	1.98187e-05	1.05092e-12	7.24888e-07	0.0443141	1
Surface lipoprotein	7.50356e-05	2.63102e-10	1.14696e-05	3.89125e-05	6.74834e-10	1.83689e-05	0.224544	1
Predicted ABC-type transport system involved in lysophospholipase L1 biosynthesis, permease component	7.50356e-05	2.63102e-10	1.14696e-05	0.000107915	1.32521e-09	2.57412e-05	0.360372	1
Predicted aminoglycoside phosphotransferase	7.50356e-05	2.63102e-10	1.14696e-05	6.0181e-05	9.67416e-10	2.19934e-05	0.611072	1
ABC-type uncharacterized transport system involved in gliding motility, auxiliary component	7.50356e-05	2.63102e-10	1.14696e-05	7.92748e-05	1.68148e-11	2.89955e-06	0.763793	1
Uncharacterized conserved protein	7.50356e-05	2.63102e-10	1.14696e-05	6.9003e-05	1.087e-10	7.37224e-06	0.705399	1
Patatin	7.50356e-05	2.63102e-10	1.14696e-05	0	0	0	0.0231131	1
ABC-type uncharacterized transport system, permease component	7.50356e-05	2.63102e-10	1.14696e-05	6.97279e-05	3.09828e-10	1.24465e-05	0.789477	1
Uncharacterized protein conserved in bacteria	7.50356e-05	2.63102e-10	1.14696e-05	0.000127009	4.02035e-09	4.4835e-05	0.372149	1
Uncharacterized protein conserved in bacteria	7.50356e-05	2.63102e-10	1.14696e-05	5.87312e-05	6.22624e-10	1.7644e-05	0.532055	1
ABC-type uncharacterized transport system, permease component	7.50356e-05	2.63102e-10	1.14696e-05	0.00015855	6.72592e-11	5.7991e-06	0.0281485	1
Predicted membrane protein	7.50356e-05	2.63102e-10	1.14696e-05	3.96374e-05	4.2037e-12	1.44978e-06	0.0963708	1
S-layer domain	7.41604e-05	1.09995e-08	7.41604e-05	6.75532e-05	4.41981e-09	4.70096e-05	0.942438	1
Transposase and inactivated derivatives	7.41604e-05	1.09995e-08	7.41604e-05	7.99997e-05	1.03224e-09	2.27182e-05	0.942314	1
Chemotaxis protein CheC, inhibitor of MCP methylation	7.20877e-05	1.03933e-08	7.20877e-05	0.000174744	1.71382e-08	9.25695e-05	0.487557	1
Sulfur transfer protein involved in thiamine biosynthesis	7.20877e-05	1.03933e-08	7.20877e-05	8.95466e-05	3.46969e-10	1.31713e-05	0.839143	1
Uncharacterized protein conserved in bacteria	7.20877e-05	1.03933e-08	7.20877e-05	5.06341e-05	1.98958e-09	3.15403e-05	0.817075	1
Uroporphyrinogen-III methylase	7.12124e-05	3.66788e-10	1.35423e-05	0.000118187	4.78603e-10	1.54694e-05	0.146935	1
Transaldolase	7.12124e-05	3.66788e-10	1.35423e-05	0.000119637	1.16819e-09	2.4168e-05	0.214194	1
Glutathione S-transferase	7.12124e-05	3.66788e-10	1.35423e-05	4.91843e-05	1.31127e-10	8.09713e-06	0.286681	1
Phosphopantetheinyl transferase (holo-ACP synthase)	7.12124e-05	3.66788e-10	1.35423e-05	3.08154e-05	1.89917e-09	3.08154e-05	0.348108	1
Aconitase B	7.12124e-05	3.66788e-10	1.35423e-05	0.00011009	2.27339e-09	3.37149e-05	0.389459	1
Exonuclease V gamma subunit	7.12124e-05	3.66788e-10	1.35423e-05	4.84594e-05	1.55859e-09	2.79158e-05	0.548847	1
Alpha-galactosidases/6-phospho-beta-glucosidases, family 4 of glycosyl hydrolases	7.12124e-05	3.66788e-10	1.35423e-05	7.7825e-05	2.69934e-09	3.67378e-05	0.888169	1
Ferritin-like protein	7.12124e-05	3.66788e-10	1.35423e-05	5.87312e-05	6.22624e-10	1.7644e-05	0.62909	1
Mevalonate kinase	7.12124e-05	3.66788e-10	1.35423e-05	5.94561e-05	9.45832e-12	2.17466e-06	0.498034	1
ABC-type sulfate transport system, periplasmic component	7.12124e-05	3.66788e-10	1.35423e-05	4.99092e-05	2.7479e-10	1.17216e-05	0.351698	1
Putative transcriptional regulator	7.12124e-05	3.66788e-10	1.35423e-05	6.9003e-05	1.087e-10	7.37224e-06	0.904723	1
Uncharacterized conserved protein	7.12124e-05	3.66788e-10	1.35423e-05	6.9003e-05	1.087e-10	7.37224e-06	0.904723	1
Predicted membrane protein	7.12124e-05	3.66788e-10	1.35423e-05	0.000167372	1.11076e-09	2.35665e-05	0.0723599	1
RNA:NAD 2'-phosphotransferase	7.12124e-05	3.66788e-10	1.35423e-05	8.73719e-05	4.28456e-09	4.62847e-05	0.776874	1
Uncharacterized protein conserved in bacteria	7.12124e-05	3.66788e-10	1.35423e-05	4.91843e-05	1.31127e-10	8.09713e-06	0.286681	1
Uncharacterized conserved protein	7.12124e-05	3.66788e-10	1.35423e-05	4.99092e-05	2.7479e-10	1.17216e-05	0.351698	1
Uncharacterized protein conserved in bacteria	7.12124e-05	3.66788e-10	1.35423e-05	9.83686e-05	5.24508e-10	1.61943e-05	0.319477	1
Uncharacterized protein conserved in bacteria	7.12124e-05	3.66788e-10	1.35423e-05	2.93656e-05	1.55656e-10	8.82202e-06	0.125989	1
Citrate lyase synthetase	7.12124e-05	3.66788e-10	1.35423e-05	6.0181e-05	9.67416e-10	2.19934e-05	0.718118	1
Archaeal IMP cyclohydrolase	7.12124e-05	3.66788e-10	1.35423e-05	6.09059e-05	3.4965e-09	4.18121e-05	0.84104	1
Predicted periplasmic lipoprotein	7.12124e-05	3.66788e-10	1.35423e-05	4.99092e-05	2.7479e-10	1.17216e-05	0.351698	1
Phosphotransferase system, mannose/fructose/N-acetylgalactosamine-specific component IID	7.12124e-05	3.66788e-10	1.35423e-05	1.98187e-05	1.05092e-12	7.24888e-07	0.063444	1
Sugar diacid utilization regulator	7.12124e-05	3.66788e-10	1.35423e-05	9.83686e-05	5.24508e-10	1.61943e-05	0.319477	1
Uncharacterized protein conserved in bacteria	7.12124e-05	3.66788e-10	1.35423e-05	0.000129184	4.27554e-10	1.46211e-05	0.101592	1
Uncharacterized protein conserved in bacteria	7.12124e-05	3.66788e-10	1.35423e-05	2.86407e-05	1.64058e-09	2.86407e-05	0.302217	1
Predicted membrane protein	7.12124e-05	3.66788e-10	1.35423e-05	7.92748e-05	1.68148e-11	2.89955e-06	0.620018	1
Mu-like prophage tail sheath protein gpL	7.12124e-05	3.66788e-10	1.35423e-05	3.89125e-05	6.74834e-10	1.83689e-05	0.281768	1
Inner membrane protein involved in colicin E2 resistance	7.12124e-05	3.66788e-10	1.35423e-05	6.97279e-05	3.09828e-10	1.24465e-05	0.938679	1
Uncharacterized protein conserved in bacteria	7.12124e-05	3.66788e-10	1.35423e-05	8.14494e-05	7.77645e-09	6.23556e-05	0.894053	1
Uncharacterized conserved protein	7.12124e-05	3.66788e-10	1.35423e-05	7.04528e-05	2.08208e-09	3.22652e-05	0.987395	1
Uncharacterized protein conserved in bacteria	7.12124e-05	3.66788e-10	1.35423e-05	4.91843e-05	1.31127e-10	8.09713e-06	0.286681	1
Predicted integral membrane protein	7.12124e-05	3.66788e-10	1.35423e-05	3.96374e-05	4.2037e-12	1.44978e-06	0.144029	1
Oxyanion-translocating ATPase	6.82645e-05	4.43226e-09	4.70758e-05	3.96374e-05	4.2037e-12	1.44978e-06	0.606322	1
Uncharacterized protein conserved in bacteria	6.82645e-05	4.43226e-09	4.70758e-05	5.80063e-05	2.80691e-09	3.74627e-05	0.886997	1
Uncharacterized protein conserved in bacteria	6.82645e-05	4.43226e-09	4.70758e-05	8.88217e-05	8.83746e-11	6.64735e-06	0.711217	1
Protein involved in catabolism of external DNA	6.82645e-05	4.43226e-09	4.70758e-05	5.80063e-05	2.80691e-09	3.74627e-05	0.886997	1
Pleiotropic transcriptional repressor	6.82645e-05	4.43226e-09	4.70758e-05	6.9003e-05	1.087e-10	7.37224e-06	0.991499	1
Phage-related holin (Lysis protein)	6.82645e-05	4.43226e-09	4.70758e-05	0.000149728	2.47311e-09	3.51647e-05	0.290188	1
Transcriptional regulator, effector-binding domain/component	6.82645e-05	4.43226e-09	4.70758e-05	6.75532e-05	4.41981e-09	4.70096e-05	0.994174	1
Flagellar biosynthesis pathway, component FliP	6.73892e-05	2.97285e-09	3.85542e-05	0.000107915	1.32521e-09	2.57412e-05	0.48768	1
Phytoene/squalene synthetase	6.73892e-05	2.97285e-09	3.85542e-05	0	0	0	0.214318	1
Flagellar hook-basal body protein	6.73892e-05	2.97285e-09	3.85542e-05	5.87312e-05	6.22624e-10	1.7644e-05	0.866307	1
Predicted periplasmic or secreted lipoprotein	6.73892e-05	2.97285e-09	3.85542e-05	8.88217e-05	8.83746e-11	6.64735e-06	0.636377	1
Uncharacterized N-terminal domain of the transcription elongation factor GreA	6.73892e-05	2.97285e-09	3.85542e-05	3.00905e-05	2.41854e-10	1.09967e-05	0.46612	1
Citrate lyase beta subunit	6.73892e-05	2.97285e-09	3.85542e-05	0.000167372	1.11076e-09	2.35665e-05	0.157087	1
Uncharacterized protein conserved in bacteria	6.73892e-05	2.97285e-09	3.85542e-05	6.82781e-05	1.47869e-09	2.71909e-05	0.989363	1
ABC-type uncharacterized transport system, periplasmic component	6.73892e-05	2.97285e-09	3.85542e-05	0.000166647	3.76455e-09	4.33852e-05	0.219709	1
Alpha-acetolactate decarboxylase	6.73892e-05	2.97285e-09	3.85542e-05	4.03623e-05	9.04696e-10	2.12685e-05	0.604193	1
Predicted membrane protein	6.73892e-05	2.97285e-09	3.85542e-05	0.000146103	8.17378e-09	6.39288e-05	0.395712	1
Uncharacterized phage-encoded protein	6.73892e-05	2.97285e-09	3.85542e-05	4.91843e-05	1.31127e-10	8.09713e-06	0.693283	1
Uncharacterized protein with conserved CXXC pairs	6.73892e-05	2.97285e-09	3.85542e-05	4.84594e-05	1.55859e-09	2.79158e-05	0.734759	1
Arginine kinase	6.73892e-05	2.97285e-09	3.85542e-05	9.83686e-05	5.24508e-10	1.61943e-05	0.545439	1
Putative Zn-dependent protease	6.73892e-05	2.97285e-09	3.85542e-05	0	0	0	0.214318	1
Uncharacterized conserved protein	6.73892e-05	2.97285e-09	3.85542e-05	4.77345e-05	4.55717e-09	4.77345e-05	0.78493	1
Uncharacterized protein conserved in bacteria	6.73892e-05	2.97285e-09	3.85542e-05	0.000119637	1.16819e-09	2.4168e-05	0.363868	1
Transposase	6.73892e-05	2.97285e-09	3.85542e-05	2.93656e-05	1.55656e-10	8.82202e-06	0.451681	1
Arsenite efflux pump ACR3 and related permeases	6.44413e-05	9.73632e-10	2.20639e-05	6.09059e-05	3.4965e-09	4.18121e-05	0.943156	1
Aspartate ammonia-lyase	6.44413e-05	9.73632e-10	2.20639e-05	0.000110815	5.7317e-09	5.35336e-05	0.520552	1
Choline-glycine betaine transporter	6.44413e-05	9.73632e-10	2.20639e-05	9.83686e-05	5.24508e-10	1.61943e-05	0.334909	1
Uncharacterized conserved protein	6.44413e-05	9.73632e-10	2.20639e-05	0.000138731	5.14953e-11	5.07421e-06	0.0859846	1
Predicted phosphate-binding enzymes, TIM-barrel fold	6.44413e-05	9.73632e-10	2.20639e-05	2.05436e-05	8.44078e-10	2.05436e-05	0.272162	1
Chemotaxis protein; stimulates methylation of MCP proteins	6.44413e-05	9.73632e-10	2.20639e-05	9.83686e-05	5.24508e-10	1.61943e-05	0.334909	1
Flagellar motor switch/type III secretory pathway protein	6.44413e-05	9.73632e-10	2.20639e-05	0.000136556	5.91478e-09	5.43819e-05	0.339322	1
Predicted phosphoesterases, related to the Icc protein	6.44413e-05	9.73632e-10	2.20639e-05	0.000129184	4.27554e-10	1.46211e-05	0.134902	1
Nitrate/nitrite transporter	6.44413e-05	9.73632e-10	2.20639e-05	0.000138006	4.34799e-10	1.47445e-05	0.11019	1
UTP:GlnB (protein PII) uridylyltransferase	6.44413e-05	9.73632e-10	2.20639e-05	4.99092e-05	2.7479e-10	1.17216e-05	0.620265	1
ATP-dependent transcriptional regulator	6.44413e-05	9.73632e-10	2.20639e-05	3.00905e-05	2.41854e-10	1.09967e-05	0.287528	1
Uncharacterized protein involved in outer membrane biogenesis	6.44413e-05	9.73632e-10	2.20639e-05	0.000118187	4.78603e-10	1.54694e-05	0.179869	1
Predicted ATPase of the ABC class	6.44413e-05	9.73632e-10	2.20639e-05	6.97279e-05	3.09828e-10	1.24465e-05	0.863616	1
Uncharacterized enzyme of heme biosynthesis	6.44413e-05	9.73632e-10	2.20639e-05	1.98187e-05	1.05092e-12	7.24888e-07	0.176935	1
Uncharacterized conserved protein	6.44413e-05	9.73632e-10	2.20639e-05	8.95466e-05	3.46969e-10	1.31713e-05	0.446523	1
Uncharacterized conserved protein, contains FHA domain	6.44413e-05	9.73632e-10	2.20639e-05	4.84594e-05	1.55859e-09	2.79158e-05	0.700558	1
Phage tail tube protein FII	6.44413e-05	9.73632e-10	2.20639e-05	2.86407e-05	1.64058e-09	2.86407e-05	0.442307	1
Predicted oxidoreductase	6.44413e-05	9.73632e-10	2.20639e-05	9.5469e-06	1.82287e-10	9.5469e-06	0.147182	1
Uncharacterized phage-encoded protein	6.44413e-05	9.73632e-10	2.20639e-05	4.03623e-05	9.04696e-10	2.12685e-05	0.526923	1
Predicted RNA-binding protein containing a PIN domain	6.44413e-05	9.73632e-10	2.20639e-05	9.83686e-05	5.24508e-10	1.61943e-05	0.334909	1
Predicted ATPase	6.44413e-05	9.73632e-10	2.20639e-05	0.000117462	2.4905e-09	3.52881e-05	0.323475	1
Uncharacterized conserved protein	6.44413e-05	9.73632e-10	2.20639e-05	0.000119637	1.16819e-09	2.4168e-05	0.222183	1
Predicted membrane protein	6.44413e-05	9.73632e-10	2.20639e-05	8.95466e-05	3.46969e-10	1.31713e-05	0.446523	1
Uncharacterized protein conserved in bacteria	6.44413e-05	9.73632e-10	2.20639e-05	1.02718e-05	2.11019e-10	1.02718e-05	0.15525	1
ABC-type transport system involved in cytochrome bd biosynthesis, fused ATPase and permease components	6.44413e-05	9.73632e-10	2.20639e-05	9.09963e-05	5.57752e-09	5.28087e-05	0.688626	1
Predicted thioesterase	6.44413e-05	9.73632e-10	2.20639e-05	9.76437e-05	2.59387e-09	3.6013e-05	0.526437	1
Protein involved in initiation of plasmid replication	6.44413e-05	9.73632e-10	2.20639e-05	6.97279e-05	3.09828e-10	1.24465e-05	0.863616	1
GTPase SAR1 and related small G proteins	6.35661e-05	8.08129e-09	6.35661e-05	1.90938e-05	7.29147e-10	1.90938e-05	0.572761	1
Uncharacterized protein conserved in bacteria	6.35661e-05	8.08129e-09	6.35661e-05	0.000100543	3.74317e-09	4.32618e-05	0.681035	1
Uncharacterized protein conserved in bacteria	6.35661e-05	8.08129e-09	6.35661e-05	0.000144653	2.14519e-08	0.000103566	0.574751	1
Uncharacterized conserved protein	6.35661e-05	8.08129e-09	6.35661e-05	7.92748e-05	1.68148e-11	2.89955e-06	0.833404	1
Dihydroxyacetone kinase	6.35661e-05	8.08129e-09	6.35661e-05	2.86407e-05	1.64058e-09	2.86407e-05	0.663478	1
Uncharacterized conserved protein	6.35661e-05	8.08129e-09	6.35661e-05	9.5469e-06	1.82287e-10	9.5469e-06	0.503555	1
Predicted transcription regulator containing HTH domain	6.35661e-05	8.08129e-09	6.35661e-05	3.96374e-05	4.2037e-12	1.44978e-06	0.752741	1
Nucleoside diphosphate kinase	6.06181e-05	1.7381e-11	2.94796e-06	0.000120362	3.86966e-09	4.39867e-05	0.298417	1
Myo-inositol-1-phosphate synthase	6.06181e-05	1.7381e-11	2.94796e-06	0.000129909	2.3722e-09	3.44398e-05	0.178583	1
Predicted nucleotidyltransferases	6.06181e-05	1.7381e-11	2.94796e-06	5.80063e-05	2.80691e-09	3.74627e-05	0.94798	1
Cytochrome c peroxidase	6.06181e-05	1.7381e-11	2.94796e-06	3.96374e-05	4.2037e-12	1.44978e-06	0.0287367	1
Uncharacterized conserved protein	6.06181e-05	1.7381e-11	2.94796e-06	6.97279e-05	3.09828e-10	1.24465e-05	0.55499	1
FOG: GAF domain	6.06181e-05	1.7381e-11	2.94796e-06	6.0181e-05	9.67416e-10	2.19934e-05	0.987981	1
Predicted phosphosugar isomerases	6.06181e-05	1.7381e-11	2.94796e-06	2.86407e-05	1.64058e-09	2.86407e-05	0.377213	1
Putative homoserine kinase type II (protein kinase fold)	6.06181e-05	1.7381e-11	2.94796e-06	6.97279e-05	3.09828e-10	1.24465e-05	0.55499	1
Uncharacterized protein involved in methicillin resistance	6.06181e-05	1.7381e-11	2.94796e-06	4.99092e-05	2.7479e-10	1.17216e-05	0.481618	1
Uncharacterized protein, homolog of phage Mu protein gp30	6.06181e-05	1.7381e-11	2.94796e-06	2.93656e-05	1.55656e-10	8.82202e-06	0.0800536	1
Predicted drug exporters of the RND superfamily	6.06181e-05	1.7381e-11	2.94796e-06	3.89125e-05	6.74834e-10	1.83689e-05	0.360495	1
Barstar, RNAse (barnase) inhibitor	6.06181e-05	1.7381e-11	2.94796e-06	9.09963e-05	5.57752e-09	5.28087e-05	0.622136	1
RecB family exonuclease	6.06181e-05	1.7381e-11	2.94796e-06	5.94561e-05	9.45832e-12	2.17466e-06	0.786786	1
[truncated: 1,383 more rows]
